# Supplementary material for: Mutational features of chromids and chromosomes in Pseudoalteromonas provide new insights into the evolution of secondary replicons
Source: Microbiol Spectr. 2025 Mar 25;13(5):e02127-24. doi: 10.1128/spectrum.02127-24 (PMC12053903; doi:10.1128/spectrum.02127-24)
Supplement: Supplemental tables — Tables S1 to S8. [file spectrum.02127-24-s0003.xlsx]

## Sheet: S1
Table S1. Information on genome data of the genus Pseudoalteromonas species from the NCBI Genome database (update up to October 2023).
Accession number	Species	Chromosome size (Mbp)	Chromid size (Mbp)	Chromid direction
GCF_005877035.1	P. distincta	3.74	0.8	unidirectioanl
GCF_016598755.1	P. sp. LC0214	3.71	0.82	unidirectioanl
GCF_000238395.3	P. arctica	3.84	0.78	unidirectioanl
GCF_001999225.1	P. aliena	4.6	-	-
GCF_003668795.1	P. agarivorans	3.61	0.82	unidirectioanl
GCF_002221525.1	P. espejiana	3.72	0.78	unidirectioanl
GCF_004328865.1	P. carrageenovora	3.63	0.82	unidirectioanl
GCF_000026085.1	P. translucida	3.21	0.64	unidirectioanl
GCF_002221505.1	P. nigrifaciens	3.52	0.68	unidirectioanl
GCF_002310835.1	P. tetraodonis	3.4	0.73	unidirectioanl
GCF_002310795.1	P. issachenkonii	3.4	0.73	unidirectioanl
GCF_028885455.1	P. rhizosphaerae	5.33	-	-
GCF_029023665.1	P. ostreae	3.83	0.9	unidirectioanl
GCF_003515105.1	P. donghaensis	3.65	1.09	unidirectioanl
GCF_019797925.1	P. piscicida	4.12	1.26	unidirectioanl
GCF_024746855.1	P. flavipulchra	4.11	1.3	unidirectioanl
GCF_017742995.1	P. viridis	4.25	1.3	unidirectioanl
GCF_001444405.1	P. phenolica	3.85	1.02	unidirectioanl
GCF_030994125.1	P. xiamenensis	3.68	0.92	unidirectioanl
GCF_003568825.1	P. tunicata	3.99	0.98	unidirectioanl
GCF_000238255.3	P. sp. JCM 12884T	3.15	1.6	bidirectional
GCF_000788395.1	P. piratica	3.2	1.62	bidirectional

## Sheet: S2
Table S2. MA experimental details. Species, P. sp. LC0214 and P. sp. JCM12884T; Strain, WT and ΔmutS; N, valid number of MA lines (The numbers in parentheses represent initial numbers of MA lines); Transfers, total number of transfers during the MA experiment; Average division, average cell divisions per transfer during experiments; Depth (×), depth of sequencing coverage.
Species	Strain	N	Transfers	Average Division	Depth (×)
P. sp. LC0214	WT	57（60）	100	25.1	215.5
P. sp. LC0214	ΔmutS	53（60）	80	22.6	192.4
P. sp. JCM12884T	WT	68（70）	100	21.9	103.6
P. sp. JCM12884T	ΔmutS	67（70）	80	21.7	89.7

## Sheet: S3
	Table S3. Mutation positions.
	Species	Strain	MA line	replicon	position	mutation type	reference	mutation
	P. sp. LC0214	WT	WT16	NZ_CP066804.1	844	BPS	A	G
	P. sp. LC0214	WT	WT35	NZ_CP066804.1	20008	BPS	G	A
	P. sp. LC0214	WT	WT36	NZ_CP066804.1	34150	BPS	T	G
	P. sp. LC0214	WT	WT41	NZ_CP066804.1	48527	BPS	C	G
	P. sp. LC0214	WT	WT33	NZ_CP066804.1	51367	BPS	C	T
	P. sp. LC0214	WT	WT45	NZ_CP066804.1	96323	BPS	C	G
	P. sp. LC0214	WT	WT55	NZ_CP066804.1	115167	BPS	T	A
	P. sp. LC0214	WT	WT49	NZ_CP066804.1	128457	BPS	C	T
	P. sp. LC0214	WT	WT30	NZ_CP066804.1	153855	BPS	T	C
	P. sp. LC0214	WT	WT17	NZ_CP066804.1	154599	BPS	A	G
	P. sp. LC0214	WT	WT46	NZ_CP066804.1	160561	BPS	T	G
	P. sp. LC0214	WT	WT48	NZ_CP066804.1	164176	BPS	C	G
	P. sp. LC0214	WT	WT42	NZ_CP066804.1	177784	BPS	C	T
	P. sp. LC0214	WT	WT16	NZ_CP066804.1	204978	BPS	G	A
	P. sp. LC0214	WT	WT49	NZ_CP066804.1	297529	BPS	A	T
	P. sp. LC0214	WT	WT39	NZ_CP066804.1	304543	BPS	T	C
	P. sp. LC0214	WT	WT31	NZ_CP066804.1	363843	BPS	A	G
	P. sp. LC0214	WT	WT44	NZ_CP066804.1	409246	BPS	G	C
	P. sp. LC0214	WT	WT12	NZ_CP066804.1	449651	BPS	G	A
	P. sp. LC0214	WT	WT24	NZ_CP066804.1	449715	BPS	A	C
	P. sp. LC0214	WT	WT15	NZ_CP066804.1	494558	BPS	C	T
	P. sp. LC0214	WT	WT4	NZ_CP066804.1	504672	BPS	A	T
	P. sp. LC0214	WT	WT33	NZ_CP066804.1	539134	BPS	C	G
	P. sp. LC0214	WT	WT39	NZ_CP066804.1	542355	BPS	T	C
	P. sp. LC0214	WT	WT41	NZ_CP066804.1	571761	BPS	A	G
	P. sp. LC0214	WT	WT44	NZ_CP066804.1	573714	BPS	G	A
	P. sp. LC0214	WT	WT57	NZ_CP066804.1	626648	BPS	G	A
	P. sp. LC0214	WT	WT17	NZ_CP066804.1	670172	BPS	G	A
	P. sp. LC0214	WT	WT4	NZ_CP066804.1	683412	BPS	A	G
	P. sp. LC0214	WT	WT12	NZ_CP066804.1	700843	BPS	G	A
	P. sp. LC0214	WT	WT25	NZ_CP066804.1	716311	BPS	G	A
	P. sp. LC0214	WT	WT56	NZ_CP066804.1	718747	BPS	C	T
	P. sp. LC0214	WT	WT26	NZ_CP066804.1	743744	BPS	T	A
	P. sp. LC0214	WT	WT55	NZ_CP066804.1	746042	BPS	C	T
	P. sp. LC0214	WT	WT51	NZ_CP066804.1	746507	BPS	G	A
	P. sp. LC0214	WT	WT45	NZ_CP066804.1	776538	BPS	T	A
	P. sp. LC0214	WT	WT45	NZ_CP066804.1	800146	BPS	T	C
	P. sp. LC0214	WT	WT45	NZ_CP066804.1	871812	BPS	C	G
	P. sp. LC0214	WT	WT35	NZ_CP066804.1	893119	BPS	G	T
	P. sp. LC0214	WT	WT12	NZ_CP066804.1	905847	BPS	G	A
	P. sp. LC0214	WT	WT44	NZ_CP066804.1	909692	BPS	C	T
	P. sp. LC0214	WT	WT20	NZ_CP066804.1	916824	BPS	T	A
	P. sp. LC0214	WT	WT20	NZ_CP066804.1	919780	BPS	G	A
	P. sp. LC0214	WT	WT37	NZ_CP066804.1	999661	BPS	G	A
	P. sp. LC0214	WT	WT56	NZ_CP066804.1	1027137	BPS	T	C
	P. sp. LC0214	WT	WT12	NZ_CP066804.1	1041923	BPS	A	G
	P. sp. LC0214	WT	WT33	NZ_CP066804.1	1051902	BPS	G	A
	P. sp. LC0214	WT	WT42	NZ_CP066804.1	1060551	BPS	A	G
	P. sp. LC0214	WT	WT27	NZ_CP066804.1	1100180	BPS	G	C
	P. sp. LC0214	WT	WT43	NZ_CP066804.1	1161034	BPS	C	T
	P. sp. LC0214	WT	WT33	NZ_CP066804.1	1161591	BPS	G	C
	P. sp. LC0214	WT	WT14	NZ_CP066804.1	1165108	BPS	A	T
	P. sp. LC0214	WT	WT46	NZ_CP066804.1	1170567	BPS	G	A
	P. sp. LC0214	WT	WT36	NZ_CP066804.1	1181112	BPS	A	T
	P. sp. LC0214	WT	WT32	NZ_CP066804.1	1183029	BPS	C	A
	P. sp. LC0214	WT	WT1	NZ_CP066804.1	1213038	BPS	G	A
	P. sp. LC0214	WT	WT8	NZ_CP066804.1	1213954	BPS	C	T
	P. sp. LC0214	WT	WT44	NZ_CP066804.1	1220401	BPS	A	G
	P. sp. LC0214	WT	WT31	NZ_CP066804.1	1227924	BPS	C	T
	P. sp. LC0214	WT	WT28	NZ_CP066804.1	1228378	BPS	C	A
	P. sp. LC0214	WT	WT3	NZ_CP066804.1	1243877	BPS	G	A
	P. sp. LC0214	WT	WT11	NZ_CP066804.1	1289699	BPS	A	G
	P. sp. LC0214	WT	WT42	NZ_CP066804.1	1303227	BPS	C	G
	P. sp. LC0214	WT	WT44	NZ_CP066804.1	1326948	BPS	G	A
	P. sp. LC0214	WT	WT58	NZ_CP066804.1	1388871	BPS	C	T
	P. sp. LC0214	WT	WT57	NZ_CP066804.1	1404845	BPS	A	G
	P. sp. LC0214	WT	WT60	NZ_CP066804.1	1411618	BPS	C	G
	P. sp. LC0214	WT	WT26	NZ_CP066804.1	1418856	BPS	G	A
	P. sp. LC0214	WT	WT33	NZ_CP066804.1	1432751	BPS	G	T
	P. sp. LC0214	WT	WT43	NZ_CP066804.1	1433292	BPS	A	T
	P. sp. LC0214	WT	WT46	NZ_CP066804.1	1434930	BPS	C	A
	P. sp. LC0214	WT	WT29	NZ_CP066804.1	1483148	BPS	C	T
	P. sp. LC0214	WT	WT50	NZ_CP066804.1	1483458	BPS	T	C
	P. sp. LC0214	WT	WT3	NZ_CP066804.1	1496775	BPS	C	T
	P. sp. LC0214	WT	WT38	NZ_CP066804.1	1529219	BPS	C	T
	P. sp. LC0214	WT	WT26	NZ_CP066804.1	1532656	BPS	G	A
	P. sp. LC0214	WT	WT57	NZ_CP066804.1	1542261	BPS	G	A
	P. sp. LC0214	WT	WT54	NZ_CP066804.1	1543847	BPS	A	C
	P. sp. LC0214	WT	WT18	NZ_CP066804.1	1549430	BPS	C	T
	P. sp. LC0214	WT	WT21	NZ_CP066804.1	1599427	BPS	C	T
	P. sp. LC0214	WT	WT53	NZ_CP066804.1	1608806	BPS	C	T
	P. sp. LC0214	WT	WT51	NZ_CP066804.1	1615138	BPS	T	A
	P. sp. LC0214	WT	WT31	NZ_CP066804.1	1617964	BPS	C	A
	P. sp. LC0214	WT	WT52	NZ_CP066804.1	1627148	BPS	C	T
	P. sp. LC0214	WT	WT44	NZ_CP066804.1	1636081	BPS	C	A
	P. sp. LC0214	WT	WT37	NZ_CP066804.1	1673469	BPS	G	T
	P. sp. LC0214	WT	WT24	NZ_CP066804.1	1695329	BPS	G	A
	P. sp. LC0214	WT	WT52	NZ_CP066804.1	1700946	BPS	C	T
	P. sp. LC0214	WT	WT27	NZ_CP066804.1	1716504	BPS	T	C
	P. sp. LC0214	WT	WT22	NZ_CP066804.1	1722776	BPS	C	T
	P. sp. LC0214	WT	WT12	NZ_CP066804.1	1743351	BPS	C	T
	P. sp. LC0214	WT	WT44	NZ_CP066804.1	1849677	BPS	G	A
	P. sp. LC0214	WT	WT40	NZ_CP066804.1	1885042	BPS	C	A
	P. sp. LC0214	WT	WT40	NZ_CP066804.1	1922210	BPS	G	A
	P. sp. LC0214	WT	WT22	NZ_CP066804.1	1943259	BPS	C	T
	P. sp. LC0214	WT	WT54	NZ_CP066804.1	1962922	BPS	G	A
	P. sp. LC0214	WT	WT36	NZ_CP066804.1	1983558	BPS	T	C
	P. sp. LC0214	WT	WT40	NZ_CP066804.1	2009086	BPS	C	G
	P. sp. LC0214	WT	WT38	NZ_CP066804.1	2045391	BPS	G	T
	P. sp. LC0214	WT	WT27	NZ_CP066804.1	2049424	BPS	C	T
	P. sp. LC0214	WT	WT24	NZ_CP066804.1	2053498	BPS	T	C
	P. sp. LC0214	WT	WT3	NZ_CP066804.1	2069823	BPS	C	G
	P. sp. LC0214	WT	WT51	NZ_CP066804.1	2092038	BPS	C	G
	P. sp. LC0214	WT	WT52	NZ_CP066804.1	2109898	BPS	T	C
	P. sp. LC0214	WT	WT38	NZ_CP066804.1	2120847	BPS	G	A
	P. sp. LC0214	WT	WT18	NZ_CP066804.1	2152156	BPS	C	T
	P. sp. LC0214	WT	WT34	NZ_CP066804.1	2153830	BPS	T	C
	P. sp. LC0214	WT	WT54	NZ_CP066804.1	2182648	BPS	G	C
	P. sp. LC0214	WT	WT44	NZ_CP066804.1	2186853	BPS	T	C
	P. sp. LC0214	WT	WT17	NZ_CP066804.1	2215584	BPS	C	T
	P. sp. LC0214	WT	WT28	NZ_CP066804.1	2221961	BPS	G	A
	P. sp. LC0214	WT	WT4	NZ_CP066804.1	2230308	BPS	T	C
	P. sp. LC0214	WT	WT2	NZ_CP066804.1	2237817	BPS	T	C
	P. sp. LC0214	WT	WT4	NZ_CP066804.1	2245723	BPS	T	C
	P. sp. LC0214	WT	WT33	NZ_CP066804.1	2255186	BPS	C	T
	P. sp. LC0214	WT	WT36	NZ_CP066804.1	2280689	BPS	C	A
	P. sp. LC0214	WT	WT34	NZ_CP066804.1	2288361	BPS	G	A
	P. sp. LC0214	WT	WT56	NZ_CP066804.1	2292948	BPS	T	G
	P. sp. LC0214	WT	WT11	NZ_CP066804.1	2293628	BPS	A	C
	P. sp. LC0214	WT	WT40	NZ_CP066804.1	2301897	BPS	A	G
	P. sp. LC0214	WT	WT36	NZ_CP066804.1	2313563	BPS	C	T
	P. sp. LC0214	WT	WT41	NZ_CP066804.1	2342863	BPS	C	T
	P. sp. LC0214	WT	WT37	NZ_CP066804.1	2352672	BPS	T	A
	P. sp. LC0214	WT	WT12	NZ_CP066804.1	2369476	BPS	C	T
	P. sp. LC0214	WT	WT25	NZ_CP066804.1	2376125	BPS	T	C
	P. sp. LC0214	WT	WT51	NZ_CP066804.1	2393851	BPS	A	G
	P. sp. LC0214	WT	WT38	NZ_CP066804.1	2424985	BPS	C	T
	P. sp. LC0214	WT	WT60	NZ_CP066804.1	2428322	BPS	T	C
	P. sp. LC0214	WT	WT44	NZ_CP066804.1	2478234	BPS	G	A
	P. sp. LC0214	WT	WT16	NZ_CP066804.1	2499660	BPS	G	C
	P. sp. LC0214	WT	WT31	NZ_CP066804.1	2591214	BPS	G	A
	P. sp. LC0214	WT	WT7	NZ_CP066804.1	2618070	BPS	C	G
	P. sp. LC0214	WT	WT48	NZ_CP066804.1	2646184	BPS	G	A
	P. sp. LC0214	WT	WT33	NZ_CP066804.1	2654343	BPS	C	T
	P. sp. LC0214	WT	WT28	NZ_CP066804.1	2661647	BPS	C	T
	P. sp. LC0214	WT	WT37	NZ_CP066804.1	2691985	BPS	T	C
	P. sp. LC0214	WT	WT60	NZ_CP066804.1	2712515	BPS	C	T
	P. sp. LC0214	WT	WT57	NZ_CP066804.1	2735648	BPS	T	A
	P. sp. LC0214	WT	WT57	NZ_CP066804.1	2735649	BPS	C	G
	P. sp. LC0214	WT	WT30	NZ_CP066804.1	2772522	BPS	T	A
	P. sp. LC0214	WT	WT54	NZ_CP066804.1	2816157	BPS	A	G
	P. sp. LC0214	WT	WT46	NZ_CP066804.1	2838528	BPS	A	G
	P. sp. LC0214	WT	WT24	NZ_CP066804.1	2845271	BPS	T	A
	P. sp. LC0214	WT	WT46	NZ_CP066804.1	2853734	BPS	G	A
	P. sp. LC0214	WT	WT54	NZ_CP066804.1	2880430	BPS	C	G
	P. sp. LC0214	WT	WT43	NZ_CP066804.1	2889012	BPS	A	G
	P. sp. LC0214	WT	WT34	NZ_CP066804.1	2894966	BPS	A	G
	P. sp. LC0214	WT	WT4	NZ_CP066804.1	2909140	BPS	T	A
	P. sp. LC0214	WT	WT5	NZ_CP066804.1	2919323	BPS	G	A
	P. sp. LC0214	WT	WT35	NZ_CP066804.1	2925809	BPS	G	T
	P. sp. LC0214	WT	WT12	NZ_CP066804.1	2948780	BPS	G	A
	P. sp. LC0214	WT	WT15	NZ_CP066804.1	2958215	BPS	G	A
	P. sp. LC0214	WT	WT27	NZ_CP066804.1	2963098	BPS	C	A
	P. sp. LC0214	WT	WT45	NZ_CP066804.1	3075698	BPS	A	T
	P. sp. LC0214	WT	WT45	NZ_CP066804.1	3080957	BPS	A	G
	P. sp. LC0214	WT	WT28	NZ_CP066804.1	3101742	BPS	G	T
	P. sp. LC0214	WT	WT2	NZ_CP066804.1	3118800	BPS	C	G
	P. sp. LC0214	WT	WT12	NZ_CP066804.1	3131248	BPS	C	T
	P. sp. LC0214	WT	WT33	NZ_CP066804.1	3132986	BPS	T	G
	P. sp. LC0214	WT	WT24	NZ_CP066804.1	3136003	BPS	C	G
	P. sp. LC0214	WT	WT26	NZ_CP066804.1	3136092	BPS	G	C
	P. sp. LC0214	WT	WT19	NZ_CP066804.1	3137302	BPS	T	C
	P. sp. LC0214	WT	WT31	NZ_CP066804.1	3166078	BPS	C	G
	P. sp. LC0214	WT	WT21	NZ_CP066804.1	3202318	BPS	T	C
	P. sp. LC0214	WT	WT24	NZ_CP066804.1	3214868	BPS	G	A
	P. sp. LC0214	WT	WT29	NZ_CP066804.1	3248494	BPS	C	G
	P. sp. LC0214	WT	WT4	NZ_CP066804.1	3267635	BPS	C	T
	P. sp. LC0214	WT	WT33	NZ_CP066804.1	3346950	BPS	G	A
	P. sp. LC0214	WT	WT37	NZ_CP066804.1	3424013	BPS	G	A
	P. sp. LC0214	WT	WT52	NZ_CP066804.1	3469442	BPS	A	G
	P. sp. LC0214	WT	WT55	NZ_CP066804.1	3523463	BPS	G	C
	P. sp. LC0214	WT	WT2	NZ_CP066804.1	3529954	BPS	G	A
	P. sp. LC0214	WT	WT48	NZ_CP066804.1	3539619	BPS	G	C
	P. sp. LC0214	WT	WT35	NZ_CP066804.1	3592190	BPS	C	A
	P. sp. LC0214	WT	WT15	NZ_CP066804.1	3604636	BPS	A	T
	P. sp. LC0214	WT	WT20	NZ_CP066804.1	3618123	BPS	G	A
	P. sp. LC0214	WT	WT32	NZ_CP066804.1	3645483	BPS	T	C
	P. sp. LC0214	WT	WT53	NZ_CP066804.1	3662788	BPS	G	A
	P. sp. LC0214	WT	WT1	NZ_CP066804.1	3663397	BPS	G	A
	P. sp. LC0214	WT	WT18	NZ_CP066804.1	3686068	BPS	G	T
	P. sp. LC0214	WT	WT46	NZ_CP066805.1	34269	BPS	T	A
	P. sp. LC0214	WT	WT36	NZ_CP066805.1	39105	BPS	A	C
	P. sp. LC0214	WT	WT32	NZ_CP066805.1	81225	BPS	A	T
	P. sp. LC0214	WT	WT49	NZ_CP066805.1	141502	BPS	C	T
	P. sp. LC0214	WT	WT49	NZ_CP066805.1	270263	BPS	T	C
	P. sp. LC0214	WT	WT17	NZ_CP066805.1	388916	BPS	C	G
	P. sp. LC0214	WT	WT55	NZ_CP066805.1	459131	BPS	C	T
	P. sp. LC0214	WT	WT2	NZ_CP066805.1	478928	BPS	T	C
	P. sp. LC0214	WT	WT11	NZ_CP066805.1	483196	BPS	T	C
	P. sp. LC0214	WT	WT17	NZ_CP066805.1	504024	BPS	G	A
	P. sp. LC0214	WT	WT46	NZ_CP066805.1	540612	BPS	G	A
	P. sp. LC0214	WT	WT46	NZ_CP066805.1	552818	BPS	T	C
	P. sp. LC0214	WT	WT39	NZ_CP066805.1	573388	BPS	T	C
	P. sp. LC0214	WT	WT57	NZ_CP066805.1	601871	BPS	C	A
	P. sp. LC0214	WT	WT40	NZ_CP066805.1	615404	BPS	G	A
	P. sp. LC0214	WT	WT45	NZ_CP066805.1	620317	BPS	T	C
	P. sp. LC0214	WT	WT27	NZ_CP066805.1	630316	BPS	C	G
	P. sp. LC0214	WT	WT22	NZ_CP066805.1	647420	BPS	A	C
	P. sp. LC0214	WT	WT24	NZ_CP066805.1	684416	BPS	G	A
	P. sp. LC0214	WT	WT25	NZ_CP066805.1	715016	BPS	T	G
	P. sp. LC0214	WT	WT39	NZ_CP066805.1	743174	BPS	G	A
	P. sp. LC0214	WT	WT21	NZ_CP066805.1	756010	BPS	T	C
	P. sp. LC0214	WT	WT52	NZ_CP066805.1	759753	BPS	T	C
	P. sp. LC0214	WT	WT43	NZ_CP066805.1	787328	BPS	T	C
	P. sp. LC0214	WT	WT57	NZ_CP066805.1	787333	BPS	C	T
	P. sp. LC0214	WT	WT51	NZ_CP066804.1	122134	Indel	CT	C
	P. sp. LC0214	WT	WT46	NZ_CP066804.1	412621	Indel	GTTGT	G
	P. sp. LC0214	WT	WT32	NZ_CP066804.1	531113	Indel	TA	T
	P. sp. LC0214	WT	WT60	NZ_CP066804.1	847004	Indel	CT	C
	P. sp. LC0214	WT	WT49	NZ_CP066804.1	917109	Indel	CT	C
	P. sp. LC0214	WT	WT52	NZ_CP066804.1	978451	Indel	CTT	C
	P. sp. LC0214	WT	WT52	NZ_CP066804.1	978454	Indel	C	CA
	P. sp. LC0214	WT	WT45	NZ_CP066804.1	1045076	Indel	A	AAAAGAT
	P. sp. LC0214	WT	WT6	NZ_CP066804.1	1160773	Indel	AC	A
	P. sp. LC0214	WT	WT36	NZ_CP066804.1	1224320	Indel	AG	A
	P. sp. LC0214	WT	WT38	NZ_CP066804.1	1318864	Indel	ACGGGACCAGAGG	A
	P. sp. LC0214	WT	WT18	NZ_CP066804.1	1374096	Indel	AT	A
	P. sp. LC0214	WT	WT21	NZ_CP066804.1	1492661	Indel	CT	C
	P. sp. LC0214	WT	WT4	NZ_CP066804.1	1521853	Indel	CCAG	C
	P. sp. LC0214	WT	WT27	NZ_CP066804.1	1657370	Indel	G	GA
	P. sp. LC0214	WT	WT56	NZ_CP066804.1	1668704	Indel	TA	T
	P. sp. LC0214	WT	WT22	NZ_CP066804.1	1744031	Indel	CATATTCGAA	C
	P. sp. LC0214	WT	WT44	NZ_CP066804.1	1762392	Indel	GA	G
	P. sp. LC0214	WT	WT54	NZ_CP066804.1	1921882	Indel	ACC	A
	P. sp. LC0214	WT	WT54	NZ_CP066804.1	1921886	Indel	CCA	C
	P. sp. LC0214	WT	WT16	NZ_CP066804.1	1932340	Indel	A	ATACAAAAAG
	P. sp. LC0214	WT	WT44	NZ_CP066804.1	2186851	Indel	CT	C
	P. sp. LC0214	WT	WT2	NZ_CP066804.1	2831086	Indel	T	TGCCCGCAA
	P. sp. LC0214	WT	WT11	NZ_CP066804.1	3180902	Indel	CA	C
	P. sp. LC0214	WT	WT11	NZ_CP066804.1	3251515	Indel	ATATAAAGGCAAACAAACCACC	A
	P. sp. LC0214	WT	WT2	NZ_CP066804.1	3419048	Indel	CA	C
	P. sp. LC0214	WT	WT33	NZ_CP066804.1	3545337	Indel	GC	G
	P. sp. LC0214	WT	WT27	NZ_CP066804.1	3564065	Indel	C	CTTTAAGT
	P. sp. LC0214	WT	WT37	NZ_CP066804.1	3636629	Indel	TA	T
	P. sp. LC0214	WT	WT28	NZ_CP066804.1	3690606	Indel	GA	G
	P. sp. LC0214	WT	WT35	NZ_CP066805.1	259411	Indel	GA	G
	P. sp. LC0214	WT	WT32	NZ_CP066805.1	276041	Indel	C	CAAATA
	P. sp. LC0214	WT	WT34	NZ_CP066805.1	367657	Indel	CA	C
	P. sp. LC0214	WT	WT37	NZ_CP066805.1	370389	Indel	CA	C
	P. sp. LC0214	WT	WT39	NZ_CP066805.1	420838	Indel	TA	T
	P. sp. LC0214	WT	WT27	NZ_CP066805.1	432552	Indel	CAACGAAAA	C
	P. sp. LC0214	WT	WT33	NZ_CP066805.1	435490	Indel	ATTGAT	A
	P. sp. LC0214	WT	WT21	NZ_CP066805.1	481497	Indel	AC	A
	P. sp. LC0214	WT	WT14	NZ_CP066805.1	482476	Indel	AG	A
	P. sp. LC0214	WT	WT57	NZ_CP066805.1	659257	Indel	CCAAAAA	C
	P. sp. LC0214	WT	WT17	NZ_CP066805.1	755972	Indel	AT	A
	P. sp. LC0214	ΔmutS	mutS7	NZ_CP066804.1	229	BPS	T	C
	P. sp. LC0214	ΔmutS	mutS58	NZ_CP066804.1	710	BPS	A	G
	P. sp. LC0214	ΔmutS	mutS16	NZ_CP066804.1	801	BPS	C	T
	P. sp. LC0214	ΔmutS	mutS41	NZ_CP066804.1	888	BPS	A	G
	P. sp. LC0214	ΔmutS	mutS34	NZ_CP066804.1	907	BPS	C	T
	P. sp. LC0214	ΔmutS	mutS9	NZ_CP066804.1	1314	BPS	A	G
	P. sp. LC0214	ΔmutS	mutS8	NZ_CP066804.1	1331	BPS	T	C
	P. sp. LC0214	ΔmutS	mutS58	NZ_CP066804.1	1417	BPS	T	C
	P. sp. LC0214	ΔmutS	mutS7	NZ_CP066804.1	1571	BPS	A	G
	P. sp. LC0214	ΔmutS	mutS9	NZ_CP066804.1	2093	BPS	T	C
	P. sp. LC0214	ΔmutS	mutS34	NZ_CP066804.1	2158	BPS	A	G
	P. sp. LC0214	ΔmutS	mutS11	NZ_CP066804.1	2200	BPS	C	T
	P. sp. LC0214	ΔmutS	mutS44	NZ_CP066804.1	2260	BPS	A	G
	P. sp. LC0214	ΔmutS	mutS12	NZ_CP066804.1	2578	BPS	C	T
	P. sp. LC0214	ΔmutS	mutS43	NZ_CP066804.1	2611	BPS	G	A
	P. sp. LC0214	ΔmutS	mutS26	NZ_CP066804.1	3261	BPS	A	G
	P. sp. LC0214	ΔmutS	mutS34	NZ_CP066804.1	3285	BPS	G	A
	P. sp. LC0214	ΔmutS	mutS53	NZ_CP066804.1	3316	BPS	C	T
	P. sp. LC0214	ΔmutS	mutS17	NZ_CP066804.1	3443	BPS	A	G
	P. sp. LC0214	ΔmutS	mutS59	NZ_CP066804.1	3523	BPS	A	G
	P. sp. LC0214	ΔmutS	mutS1	NZ_CP066804.1	3555	BPS	C	T
	P. sp. LC0214	ΔmutS	mutS54	NZ_CP066804.1	3644	BPS	A	G
	P. sp. LC0214	ΔmutS	mutS27	NZ_CP066804.1	3750	BPS	A	G
	P. sp. LC0214	ΔmutS	mutS58	NZ_CP066804.1	3820	BPS	A	G
	P. sp. LC0214	ΔmutS	mutS15	NZ_CP066804.1	3955	BPS	A	G
	P. sp. LC0214	ΔmutS	mutS35	NZ_CP066804.1	4119	BPS	C	T
	P. sp. LC0214	ΔmutS	mutS1	NZ_CP066804.1	4165	BPS	A	G
	P. sp. LC0214	ΔmutS	mutS56	NZ_CP066804.1	4394	BPS	A	G
	P. sp. LC0214	ΔmutS	mutS24	NZ_CP066804.1	4423	BPS	C	T
	P. sp. LC0214	ΔmutS	mutS52	NZ_CP066804.1	4843	BPS	T	C
	P. sp. LC0214	ΔmutS	mutS12	NZ_CP066804.1	4847	BPS	A	G
	P. sp. LC0214	ΔmutS	mutS56	NZ_CP066804.1	4896	BPS	T	C
	P. sp. LC0214	ΔmutS	mutS46	NZ_CP066804.1	5129	BPS	C	T
	P. sp. LC0214	ΔmutS	mutS6	NZ_CP066804.1	5375	BPS	T	C
	P. sp. LC0214	ΔmutS	mutS43	NZ_CP066804.1	5701	BPS	T	C
	P. sp. LC0214	ΔmutS	mutS14	NZ_CP066804.1	5889	BPS	G	A
	P. sp. LC0214	ΔmutS	mutS33	NZ_CP066804.1	5934	BPS	C	T
	P. sp. LC0214	ΔmutS	mutS58	NZ_CP066804.1	6174	BPS	A	G
	P. sp. LC0214	ΔmutS	mutS54	NZ_CP066804.1	6339	BPS	C	T
	P. sp. LC0214	ΔmutS	mutS12	NZ_CP066804.1	6585	BPS	A	G
	P. sp. LC0214	ΔmutS	mutS9	NZ_CP066804.1	6588	BPS	T	C
	P. sp. LC0214	ΔmutS	mutS10	NZ_CP066804.1	6644	BPS	A	G
	P. sp. LC0214	ΔmutS	mutS21	NZ_CP066804.1	6776	BPS	A	G
	P. sp. LC0214	ΔmutS	mutS49	NZ_CP066804.1	6788	BPS	C	T
	P. sp. LC0214	ΔmutS	mutS54	NZ_CP066804.1	6912	BPS	A	G
	P. sp. LC0214	ΔmutS	mutS40	NZ_CP066804.1	7008	BPS	C	T
	P. sp. LC0214	ΔmutS	mutS36	NZ_CP066804.1	7139	BPS	T	C
	P. sp. LC0214	ΔmutS	mutS35	NZ_CP066804.1	7210	BPS	A	G
	P. sp. LC0214	ΔmutS	mutS49	NZ_CP066804.1	7342	BPS	A	G
	P. sp. LC0214	ΔmutS	mutS41	NZ_CP066804.1	7588	BPS	C	T
	P. sp. LC0214	ΔmutS	mutS35	NZ_CP066804.1	7636	BPS	A	G
	P. sp. LC0214	ΔmutS	mutS31	NZ_CP066804.1	7730	BPS	A	G
	P. sp. LC0214	ΔmutS	mutS41	NZ_CP066804.1	7863	BPS	A	G
	P. sp. LC0214	ΔmutS	mutS18	NZ_CP066804.1	7885	BPS	A	G
	P. sp. LC0214	ΔmutS	mutS18	NZ_CP066804.1	8175	BPS	C	T
	P. sp. LC0214	ΔmutS	mutS41	NZ_CP066804.1	8375	BPS	C	T
	P. sp. LC0214	ΔmutS	mutS32	NZ_CP066804.1	8454	BPS	A	G
	P. sp. LC0214	ΔmutS	mutS17	NZ_CP066804.1	8753	BPS	A	G
	P. sp. LC0214	ΔmutS	mutS40	NZ_CP066804.1	9040	BPS	A	G
	P. sp. LC0214	ΔmutS	mutS33	NZ_CP066804.1	9107	BPS	G	A
	P. sp. LC0214	ΔmutS	mutS39	NZ_CP066804.1	9294	BPS	A	G
	P. sp. LC0214	ΔmutS	mutS53	NZ_CP066804.1	9384	BPS	C	T
	P. sp. LC0214	ΔmutS	mutS31	NZ_CP066804.1	9413	BPS	C	T
	P. sp. LC0214	ΔmutS	mutS41	NZ_CP066804.1	9622	BPS	A	G
	P. sp. LC0214	ΔmutS	mutS53	NZ_CP066804.1	9902	BPS	A	G
	P. sp. LC0214	ΔmutS	mutS26	NZ_CP066804.1	10333	BPS	A	G
	P. sp. LC0214	ΔmutS	mutS20	NZ_CP066804.1	10760	BPS	T	C
	P. sp. LC0214	ΔmutS	mutS24	NZ_CP066804.1	11111	BPS	G	A
	P. sp. LC0214	ΔmutS	mutS33	NZ_CP066804.1	11168	BPS	A	G
	P. sp. LC0214	ΔmutS	mutS17	NZ_CP066804.1	11639	BPS	G	A
	P. sp. LC0214	ΔmutS	mutS10	NZ_CP066804.1	11726	BPS	T	C
	P. sp. LC0214	ΔmutS	mutS21	NZ_CP066804.1	11993	BPS	C	T
	P. sp. LC0214	ΔmutS	mutS41	NZ_CP066804.1	12064	BPS	A	G
	P. sp. LC0214	ΔmutS	mutS1	NZ_CP066804.1	12231	BPS	A	G
	P. sp. LC0214	ΔmutS	mutS15	NZ_CP066804.1	12233	BPS	C	T
	P. sp. LC0214	ΔmutS	mutS24	NZ_CP066804.1	12353	BPS	T	C
	P. sp. LC0214	ΔmutS	mutS36	NZ_CP066804.1	12362	BPS	A	G
	P. sp. LC0214	ΔmutS	mutS18	NZ_CP066804.1	12371	BPS	A	G
	P. sp. LC0214	ΔmutS	mutS56	NZ_CP066804.1	12561	BPS	A	G
	P. sp. LC0214	ΔmutS	mutS31	NZ_CP066804.1	12697	BPS	A	G
	P. sp. LC0214	ΔmutS	mutS37	NZ_CP066804.1	12729	BPS	T	C
	P. sp. LC0214	ΔmutS	mutS53	NZ_CP066804.1	12857	BPS	C	T
	P. sp. LC0214	ΔmutS	mutS5	NZ_CP066804.1	12960	BPS	A	G
	P. sp. LC0214	ΔmutS	mutS28	NZ_CP066804.1	13305	BPS	A	G
	P. sp. LC0214	ΔmutS	mutS53	NZ_CP066804.1	13724	BPS	C	T
	P. sp. LC0214	ΔmutS	mutS15	NZ_CP066804.1	13739	BPS	A	G
	P. sp. LC0214	ΔmutS	mutS30	NZ_CP066804.1	13794	BPS	C	T
	P. sp. LC0214	ΔmutS	mutS55	NZ_CP066804.1	14045	BPS	T	C
	P. sp. LC0214	ΔmutS	mutS38	NZ_CP066804.1	14065	BPS	A	G
	P. sp. LC0214	ΔmutS	mutS9	NZ_CP066804.1	14194	BPS	T	C
	P. sp. LC0214	ΔmutS	mutS10	NZ_CP066804.1	14298	BPS	A	G
	P. sp. LC0214	ΔmutS	mutS55	NZ_CP066804.1	14526	BPS	C	T
	P. sp. LC0214	ΔmutS	mutS32	NZ_CP066804.1	14591	BPS	A	G
	P. sp. LC0214	ΔmutS	mutS30	NZ_CP066804.1	14942	BPS	A	G
	P. sp. LC0214	ΔmutS	mutS21	NZ_CP066804.1	15257	BPS	A	G
	P. sp. LC0214	ΔmutS	mutS44	NZ_CP066804.1	15276	BPS	A	G
	P. sp. LC0214	ΔmutS	mutS42	NZ_CP066804.1	15303	BPS	A	G
	P. sp. LC0214	ΔmutS	mutS42	NZ_CP066804.1	15305	BPS	C	T
	P. sp. LC0214	ΔmutS	mutS33	NZ_CP066804.1	15421	BPS	A	G
	P. sp. LC0214	ΔmutS	mutS9	NZ_CP066804.1	15537	BPS	T	C
	P. sp. LC0214	ΔmutS	mutS36	NZ_CP066804.1	15659	BPS	A	G
	P. sp. LC0214	ΔmutS	mutS20	NZ_CP066804.1	15687	BPS	A	G
	P. sp. LC0214	ΔmutS	mutS48	NZ_CP066804.1	16013	BPS	T	C
	P. sp. LC0214	ΔmutS	mutS59	NZ_CP066804.1	16033	BPS	C	T
	P. sp. LC0214	ΔmutS	mutS58	NZ_CP066804.1	16213	BPS	T	C
	P. sp. LC0214	ΔmutS	mutS11	NZ_CP066804.1	16594	BPS	T	C
	P. sp. LC0214	ΔmutS	mutS18	NZ_CP066804.1	16921	BPS	C	T
	P. sp. LC0214	ΔmutS	mutS1	NZ_CP066804.1	16990	BPS	T	C
	P. sp. LC0214	ΔmutS	mutS44	NZ_CP066804.1	17035	BPS	A	G
	P. sp. LC0214	ΔmutS	mutS57	NZ_CP066804.1	17219	BPS	A	G
	P. sp. LC0214	ΔmutS	mutS14	NZ_CP066804.1	17820	BPS	G	A
	P. sp. LC0214	ΔmutS	mutS6	NZ_CP066804.1	17821	BPS	A	G
	P. sp. LC0214	ΔmutS	mutS44	NZ_CP066804.1	17871	BPS	A	G
	P. sp. LC0214	ΔmutS	mutS52	NZ_CP066804.1	18160	BPS	A	G
	P. sp. LC0214	ΔmutS	mutS39	NZ_CP066804.1	18432	BPS	A	G
	P. sp. LC0214	ΔmutS	mutS21	NZ_CP066804.1	18483	BPS	A	G
	P. sp. LC0214	ΔmutS	mutS49	NZ_CP066804.1	18594	BPS	C	T
	P. sp. LC0214	ΔmutS	mutS30	NZ_CP066804.1	18604	BPS	A	G
	P. sp. LC0214	ΔmutS	mutS9	NZ_CP066804.1	18712	BPS	C	T
	P. sp. LC0214	ΔmutS	mutS26	NZ_CP066804.1	18786	BPS	T	C
	P. sp. LC0214	ΔmutS	mutS41	NZ_CP066804.1	18847	BPS	T	C
	P. sp. LC0214	ΔmutS	mutS27	NZ_CP066804.1	18988	BPS	T	C
	P. sp. LC0214	ΔmutS	mutS26	NZ_CP066804.1	19373	BPS	A	G
	P. sp. LC0214	ΔmutS	mutS60	NZ_CP066804.1	19963	BPS	T	C
	P. sp. LC0214	ΔmutS	mutS46	NZ_CP066804.1	19964	BPS	A	G
	P. sp. LC0214	ΔmutS	mutS50	NZ_CP066804.1	20014	BPS	A	G
	P. sp. LC0214	ΔmutS	mutS4	NZ_CP066804.1	20075	BPS	A	G
	P. sp. LC0214	ΔmutS	mutS58	NZ_CP066804.1	20266	BPS	C	T
	P. sp. LC0214	ΔmutS	mutS56	NZ_CP066804.1	20340	BPS	A	G
	P. sp. LC0214	ΔmutS	mutS45	NZ_CP066804.1	20390	BPS	A	G
	P. sp. LC0214	ΔmutS	mutS5	NZ_CP066804.1	20446	BPS	G	A
	P. sp. LC0214	ΔmutS	mutS21	NZ_CP066804.1	20590	BPS	A	G
	P. sp. LC0214	ΔmutS	mutS2	NZ_CP066804.1	20665	BPS	C	T
	P. sp. LC0214	ΔmutS	mutS31	NZ_CP066804.1	20721	BPS	A	G
	P. sp. LC0214	ΔmutS	mutS53	NZ_CP066804.1	20733	BPS	C	T
	P. sp. LC0214	ΔmutS	mutS53	NZ_CP066804.1	21140	BPS	A	G
	P. sp. LC0214	ΔmutS	mutS58	NZ_CP066804.1	21464	BPS	A	G
	P. sp. LC0214	ΔmutS	mutS48	NZ_CP066804.1	21600	BPS	A	G
	P. sp. LC0214	ΔmutS	mutS58	NZ_CP066804.1	22101	BPS	C	T
	P. sp. LC0214	ΔmutS	mutS16	NZ_CP066804.1	22106	BPS	G	A
	P. sp. LC0214	ΔmutS	mutS1	NZ_CP066804.1	22535	BPS	A	G
	P. sp. LC0214	ΔmutS	mutS43	NZ_CP066804.1	22537	BPS	C	T
	P. sp. LC0214	ΔmutS	mutS4	NZ_CP066804.1	22590	BPS	A	G
	P. sp. LC0214	ΔmutS	mutS27	NZ_CP066804.1	22733	BPS	T	C
	P. sp. LC0214	ΔmutS	mutS20	NZ_CP066804.1	22834	BPS	C	T
	P. sp. LC0214	ΔmutS	mutS50	NZ_CP066804.1	22938	BPS	T	C
	P. sp. LC0214	ΔmutS	mutS33	NZ_CP066804.1	23250	BPS	A	G
	P. sp. LC0214	ΔmutS	mutS12	NZ_CP066804.1	23272	BPS	A	G
	P. sp. LC0214	ΔmutS	mutS26	NZ_CP066804.1	23320	BPS	A	G
	P. sp. LC0214	ΔmutS	mutS26	NZ_CP066804.1	23388	BPS	A	G
	P. sp. LC0214	ΔmutS	mutS39	NZ_CP066804.1	23540	BPS	A	G
	P. sp. LC0214	ΔmutS	mutS39	NZ_CP066804.1	23740	BPS	A	G
	P. sp. LC0214	ΔmutS	mutS27	NZ_CP066804.1	23805	BPS	G	A
	P. sp. LC0214	ΔmutS	mutS39	NZ_CP066804.1	23925	BPS	T	C
	P. sp. LC0214	ΔmutS	mutS8	NZ_CP066804.1	24303	BPS	T	C
	P. sp. LC0214	ΔmutS	mutS5	NZ_CP066804.1	24338	BPS	A	G
	P. sp. LC0214	ΔmutS	mutS53	NZ_CP066804.1	24435	BPS	C	T
	P. sp. LC0214	ΔmutS	mutS33	NZ_CP066804.1	24512	BPS	T	C
	P. sp. LC0214	ΔmutS	mutS10	NZ_CP066804.1	24576	BPS	G	A
	P. sp. LC0214	ΔmutS	mutS22	NZ_CP066804.1	25135	BPS	G	A
	P. sp. LC0214	ΔmutS	mutS43	NZ_CP066804.1	25251	BPS	A	G
	P. sp. LC0214	ΔmutS	mutS20	NZ_CP066804.1	25325	BPS	A	G
	P. sp. LC0214	ΔmutS	mutS44	NZ_CP066804.1	25326	BPS	A	G
	P. sp. LC0214	ΔmutS	mutS9	NZ_CP066804.1	25347	BPS	T	C
	P. sp. LC0214	ΔmutS	mutS7	NZ_CP066804.1	25355	BPS	T	C
	P. sp. LC0214	ΔmutS	mutS20	NZ_CP066804.1	25366	BPS	A	G
	P. sp. LC0214	ΔmutS	mutS36	NZ_CP066804.1	25440	BPS	A	G
	P. sp. LC0214	ΔmutS	mutS20	NZ_CP066804.1	25575	BPS	C	T
	P. sp. LC0214	ΔmutS	mutS44	NZ_CP066804.1	25593	BPS	A	G
	P. sp. LC0214	ΔmutS	mutS16	NZ_CP066804.1	25755	BPS	A	G
	P. sp. LC0214	ΔmutS	mutS31	NZ_CP066804.1	26107	BPS	T	C
	P. sp. LC0214	ΔmutS	mutS37	NZ_CP066804.1	26515	BPS	G	A
	P. sp. LC0214	ΔmutS	mutS57	NZ_CP066804.1	26649	BPS	A	G
	P. sp. LC0214	ΔmutS	mutS8	NZ_CP066804.1	26673	BPS	A	G
	P. sp. LC0214	ΔmutS	mutS27	NZ_CP066804.1	26696	BPS	T	C
	P. sp. LC0214	ΔmutS	mutS49	NZ_CP066804.1	26942	BPS	T	C
	P. sp. LC0214	ΔmutS	mutS10	NZ_CP066804.1	27128	BPS	A	G
	P. sp. LC0214	ΔmutS	mutS43	NZ_CP066804.1	27320	BPS	A	G
	P. sp. LC0214	ΔmutS	mutS22	NZ_CP066804.1	27392	BPS	A	G
	P. sp. LC0214	ΔmutS	mutS1	NZ_CP066804.1	27549	BPS	C	T
	P. sp. LC0214	ΔmutS	mutS21	NZ_CP066804.1	27627	BPS	C	T
	P. sp. LC0214	ΔmutS	mutS46	NZ_CP066804.1	28050	BPS	A	G
	P. sp. LC0214	ΔmutS	mutS20	NZ_CP066804.1	28122	BPS	A	G
	P. sp. LC0214	ΔmutS	mutS48	NZ_CP066804.1	28444	BPS	T	C
	P. sp. LC0214	ΔmutS	mutS27	NZ_CP066804.1	28485	BPS	C	T
	P. sp. LC0214	ΔmutS	mutS3	NZ_CP066804.1	28488	BPS	A	G
	P. sp. LC0214	ΔmutS	mutS54	NZ_CP066804.1	28701	BPS	C	T
	P. sp. LC0214	ΔmutS	mutS27	NZ_CP066804.1	28834	BPS	A	G
	P. sp. LC0214	ΔmutS	mutS54	NZ_CP066804.1	28965	BPS	T	C
	P. sp. LC0214	ΔmutS	mutS54	NZ_CP066804.1	29005	BPS	T	C
	P. sp. LC0214	ΔmutS	mutS42	NZ_CP066804.1	29037	BPS	C	T
	P. sp. LC0214	ΔmutS	mutS54	NZ_CP066804.1	29116	BPS	C	T
	P. sp. LC0214	ΔmutS	mutS31	NZ_CP066804.1	29330	BPS	A	G
	P. sp. LC0214	ΔmutS	mutS26	NZ_CP066804.1	29782	BPS	T	C
	P. sp. LC0214	ΔmutS	mutS35	NZ_CP066804.1	29864	BPS	T	C
	P. sp. LC0214	ΔmutS	mutS55	NZ_CP066804.1	30017	BPS	T	C
	P. sp. LC0214	ΔmutS	mutS7	NZ_CP066804.1	30093	BPS	A	G
	P. sp. LC0214	ΔmutS	mutS24	NZ_CP066804.1	30324	BPS	C	T
	P. sp. LC0214	ΔmutS	mutS12	NZ_CP066804.1	30335	BPS	A	G
	P. sp. LC0214	ΔmutS	mutS5	NZ_CP066804.1	30379	BPS	A	G
	P. sp. LC0214	ΔmutS	mutS31	NZ_CP066804.1	30483	BPS	A	G
	P. sp. LC0214	ΔmutS	mutS12	NZ_CP066804.1	30486	BPS	A	G
	P. sp. LC0214	ΔmutS	mutS58	NZ_CP066804.1	30489	BPS	A	G
	P. sp. LC0214	ΔmutS	mutS11	NZ_CP066804.1	31051	BPS	A	G
	P. sp. LC0214	ΔmutS	mutS12	NZ_CP066804.1	31133	BPS	G	A
	P. sp. LC0214	ΔmutS	mutS44	NZ_CP066804.1	31217	BPS	C	T
	P. sp. LC0214	ΔmutS	mutS40	NZ_CP066804.1	31345	BPS	A	G
	P. sp. LC0214	ΔmutS	mutS34	NZ_CP066804.1	31483	BPS	A	G
	P. sp. LC0214	ΔmutS	mutS60	NZ_CP066804.1	31550	BPS	A	G
	P. sp. LC0214	ΔmutS	mutS31	NZ_CP066804.1	31681	BPS	C	T
	P. sp. LC0214	ΔmutS	mutS22	NZ_CP066804.1	31803	BPS	A	G
	P. sp. LC0214	ΔmutS	mutS45	NZ_CP066804.1	32327	BPS	A	G
	P. sp. LC0214	ΔmutS	mutS30	NZ_CP066804.1	32345	BPS	C	T
	P. sp. LC0214	ΔmutS	mutS12	NZ_CP066804.1	32681	BPS	C	T
	P. sp. LC0214	ΔmutS	mutS60	NZ_CP066804.1	32790	BPS	A	G
	P. sp. LC0214	ΔmutS	mutS16	NZ_CP066804.1	33004	BPS	A	G
	P. sp. LC0214	ΔmutS	mutS30	NZ_CP066804.1	33458	BPS	A	G
	P. sp. LC0214	ΔmutS	mutS2	NZ_CP066804.1	33462	BPS	A	G
	P. sp. LC0214	ΔmutS	mutS42	NZ_CP066804.1	33612	BPS	C	T
	P. sp. LC0214	ΔmutS	mutS34	NZ_CP066804.1	40174	BPS	A	G
	P. sp. LC0214	ΔmutS	mutS14	NZ_CP066804.1	40214	BPS	A	G
	P. sp. LC0214	ΔmutS	mutS57	NZ_CP066804.1	40383	BPS	A	G
	P. sp. LC0214	ΔmutS	mutS38	NZ_CP066804.1	40863	BPS	T	C
	P. sp. LC0214	ΔmutS	mutS50	NZ_CP066804.1	41079	BPS	A	G
	P. sp. LC0214	ΔmutS	mutS56	NZ_CP066804.1	41419	BPS	G	A
	P. sp. LC0214	ΔmutS	mutS6	NZ_CP066804.1	41479	BPS	A	G
	P. sp. LC0214	ΔmutS	mutS21	NZ_CP066804.1	41800	BPS	T	C
	P. sp. LC0214	ΔmutS	mutS27	NZ_CP066804.1	41975	BPS	A	G
	P. sp. LC0214	ΔmutS	mutS44	NZ_CP066804.1	41998	BPS	C	T
	P. sp. LC0214	ΔmutS	mutS11	NZ_CP066804.1	42006	BPS	A	G
	P. sp. LC0214	ΔmutS	mutS39	NZ_CP066804.1	42086	BPS	C	T
	P. sp. LC0214	ΔmutS	mutS43	NZ_CP066804.1	42584	BPS	A	G
	P. sp. LC0214	ΔmutS	mutS30	NZ_CP066804.1	42724	BPS	A	G
	P. sp. LC0214	ΔmutS	mutS31	NZ_CP066804.1	43421	BPS	C	T
	P. sp. LC0214	ΔmutS	mutS46	NZ_CP066804.1	43768	BPS	T	C
	P. sp. LC0214	ΔmutS	mutS32	NZ_CP066804.1	44010	BPS	T	C
	P. sp. LC0214	ΔmutS	mutS8	NZ_CP066804.1	44041	BPS	T	C
	P. sp. LC0214	ΔmutS	mutS46	NZ_CP066804.1	44175	BPS	A	G
	P. sp. LC0214	ΔmutS	mutS21	NZ_CP066804.1	44607	BPS	C	T
	P. sp. LC0214	ΔmutS	mutS30	NZ_CP066804.1	44824	BPS	A	G
	P. sp. LC0214	ΔmutS	mutS53	NZ_CP066804.1	44866	BPS	T	C
	P. sp. LC0214	ΔmutS	mutS58	NZ_CP066804.1	45127	BPS	T	C
	P. sp. LC0214	ΔmutS	mutS56	NZ_CP066804.1	45158	BPS	A	G
	P. sp. LC0214	ΔmutS	mutS17	NZ_CP066804.1	45208	BPS	C	T
	P. sp. LC0214	ΔmutS	mutS56	NZ_CP066804.1	45248	BPS	C	T
	P. sp. LC0214	ΔmutS	mutS32	NZ_CP066804.1	45651	BPS	A	G
	P. sp. LC0214	ΔmutS	mutS48	NZ_CP066804.1	45663	BPS	A	G
	P. sp. LC0214	ΔmutS	mutS35	NZ_CP066804.1	45737	BPS	C	T
	P. sp. LC0214	ΔmutS	mutS6	NZ_CP066804.1	46216	BPS	C	T
	P. sp. LC0214	ΔmutS	mutS26	NZ_CP066804.1	46279	BPS	A	G
	P. sp. LC0214	ΔmutS	mutS58	NZ_CP066804.1	46297	BPS	T	C
	P. sp. LC0214	ΔmutS	mutS48	NZ_CP066804.1	46733	BPS	T	C
	P. sp. LC0214	ΔmutS	mutS40	NZ_CP066804.1	47057	BPS	C	T
	P. sp. LC0214	ΔmutS	mutS44	NZ_CP066804.1	47075	BPS	T	C
	P. sp. LC0214	ΔmutS	mutS1	NZ_CP066804.1	47183	BPS	C	T
	P. sp. LC0214	ΔmutS	mutS30	NZ_CP066804.1	47242	BPS	A	G
	P. sp. LC0214	ΔmutS	mutS22	NZ_CP066804.1	47586	BPS	T	C
	P. sp. LC0214	ΔmutS	mutS31	NZ_CP066804.1	47639	BPS	G	A
	P. sp. LC0214	ΔmutS	mutS36	NZ_CP066804.1	47716	BPS	A	G
	P. sp. LC0214	ΔmutS	mutS14	NZ_CP066804.1	47769	BPS	A	G
	P. sp. LC0214	ΔmutS	mutS54	NZ_CP066804.1	48017	BPS	G	A
	P. sp. LC0214	ΔmutS	mutS57	NZ_CP066804.1	48074	BPS	A	G
	P. sp. LC0214	ΔmutS	mutS26	NZ_CP066804.1	48350	BPS	C	T
	P. sp. LC0214	ΔmutS	mutS31	NZ_CP066804.1	48608	BPS	A	G
	P. sp. LC0214	ΔmutS	mutS4	NZ_CP066804.1	48929	BPS	A	G
	P. sp. LC0214	ΔmutS	mutS22	NZ_CP066804.1	49883	BPS	A	G
	P. sp. LC0214	ΔmutS	mutS55	NZ_CP066804.1	49900	BPS	A	G
	P. sp. LC0214	ΔmutS	mutS54	NZ_CP066804.1	50548	BPS	A	G
	P. sp. LC0214	ΔmutS	mutS32	NZ_CP066804.1	50732	BPS	C	T
	P. sp. LC0214	ΔmutS	mutS4	NZ_CP066804.1	50841	BPS	A	G
	P. sp. LC0214	ΔmutS	mutS60	NZ_CP066804.1	51061	BPS	A	G
	P. sp. LC0214	ΔmutS	mutS16	NZ_CP066804.1	51188	BPS	A	G
	P. sp. LC0214	ΔmutS	mutS27	NZ_CP066804.1	51244	BPS	A	G
	P. sp. LC0214	ΔmutS	mutS39	NZ_CP066804.1	51592	BPS	C	T
	P. sp. LC0214	ΔmutS	mutS60	NZ_CP066804.1	51632	BPS	A	G
	P. sp. LC0214	ΔmutS	mutS48	NZ_CP066804.1	51680	BPS	T	C
	P. sp. LC0214	ΔmutS	mutS6	NZ_CP066804.1	51757	BPS	A	G
	P. sp. LC0214	ΔmutS	mutS7	NZ_CP066804.1	52096	BPS	A	G
	P. sp. LC0214	ΔmutS	mutS4	NZ_CP066804.1	52421	BPS	C	T
	P. sp. LC0214	ΔmutS	mutS3	NZ_CP066804.1	52718	BPS	C	T
	P. sp. LC0214	ΔmutS	mutS21	NZ_CP066804.1	52836	BPS	C	T
	P. sp. LC0214	ΔmutS	mutS39	NZ_CP066804.1	52862	BPS	T	C
	P. sp. LC0214	ΔmutS	mutS40	NZ_CP066804.1	52866	BPS	A	G
	P. sp. LC0214	ΔmutS	mutS6	NZ_CP066804.1	52883	BPS	C	T
	P. sp. LC0214	ΔmutS	mutS32	NZ_CP066804.1	53038	BPS	G	A
	P. sp. LC0214	ΔmutS	mutS24	NZ_CP066804.1	53138	BPS	A	G
	P. sp. LC0214	ΔmutS	mutS53	NZ_CP066804.1	53433	BPS	A	G
	P. sp. LC0214	ΔmutS	mutS12	NZ_CP066804.1	53441	BPS	A	G
	P. sp. LC0214	ΔmutS	mutS8	NZ_CP066804.1	53527	BPS	C	T
	P. sp. LC0214	ΔmutS	mutS40	NZ_CP066804.1	53753	BPS	A	G
	P. sp. LC0214	ΔmutS	mutS31	NZ_CP066804.1	53802	BPS	T	C
	P. sp. LC0214	ΔmutS	mutS31	NZ_CP066804.1	53953	BPS	C	T
	P. sp. LC0214	ΔmutS	mutS31	NZ_CP066804.1	54068	BPS	A	G
	P. sp. LC0214	ΔmutS	mutS31	NZ_CP066804.1	54118	BPS	G	A
	P. sp. LC0214	ΔmutS	mutS37	NZ_CP066804.1	54206	BPS	C	T
	P. sp. LC0214	ΔmutS	mutS22	NZ_CP066804.1	54490	BPS	G	A
	P. sp. LC0214	ΔmutS	mutS31	NZ_CP066804.1	54788	BPS	T	C
	P. sp. LC0214	ΔmutS	mutS11	NZ_CP066804.1	54985	BPS	A	G
	P. sp. LC0214	ΔmutS	mutS56	NZ_CP066804.1	55139	BPS	A	G
	P. sp. LC0214	ΔmutS	mutS58	NZ_CP066804.1	55204	BPS	T	C
	P. sp. LC0214	ΔmutS	mutS6	NZ_CP066804.1	55234	BPS	G	A
	P. sp. LC0214	ΔmutS	mutS49	NZ_CP066804.1	55247	BPS	C	T
	P. sp. LC0214	ΔmutS	mutS26	NZ_CP066804.1	55310	BPS	A	G
	P. sp. LC0214	ΔmutS	mutS9	NZ_CP066804.1	55408	BPS	C	T
	P. sp. LC0214	ΔmutS	mutS49	NZ_CP066804.1	55520	BPS	A	G
	P. sp. LC0214	ΔmutS	mutS54	NZ_CP066804.1	55694	BPS	C	T
	P. sp. LC0214	ΔmutS	mutS27	NZ_CP066804.1	56043	BPS	A	G
	P. sp. LC0214	ΔmutS	mutS43	NZ_CP066804.1	56045	BPS	T	C
	P. sp. LC0214	ΔmutS	mutS57	NZ_CP066804.1	56046	BPS	A	G
	P. sp. LC0214	ΔmutS	mutS54	NZ_CP066804.1	56338	BPS	C	T
	P. sp. LC0214	ΔmutS	mutS12	NZ_CP066804.1	56439	BPS	C	T
	P. sp. LC0214	ΔmutS	mutS59	NZ_CP066804.1	56711	BPS	A	G
	P. sp. LC0214	ΔmutS	mutS49	NZ_CP066804.1	56754	BPS	A	G
	P. sp. LC0214	ΔmutS	mutS16	NZ_CP066804.1	56950	BPS	C	T
	P. sp. LC0214	ΔmutS	mutS18	NZ_CP066804.1	57050	BPS	A	G
	P. sp. LC0214	ΔmutS	mutS31	NZ_CP066804.1	57125	BPS	G	A
	P. sp. LC0214	ΔmutS	mutS3	NZ_CP066804.1	57168	BPS	C	T
	P. sp. LC0214	ΔmutS	mutS58	NZ_CP066804.1	57605	BPS	G	A
	P. sp. LC0214	ΔmutS	mutS57	NZ_CP066804.1	57886	BPS	A	G
	P. sp. LC0214	ΔmutS	mutS32	NZ_CP066804.1	58388	BPS	C	T
	P. sp. LC0214	ΔmutS	mutS43	NZ_CP066804.1	58454	BPS	T	C
	P. sp. LC0214	ΔmutS	mutS50	NZ_CP066804.1	58596	BPS	C	T
	P. sp. LC0214	ΔmutS	mutS39	NZ_CP066804.1	58671	BPS	T	C
	P. sp. LC0214	ΔmutS	mutS20	NZ_CP066804.1	58874	BPS	C	T
	P. sp. LC0214	ΔmutS	mutS20	NZ_CP066804.1	58916	BPS	C	T
	P. sp. LC0214	ΔmutS	mutS39	NZ_CP066804.1	58981	BPS	A	G
	P. sp. LC0214	ΔmutS	mutS39	NZ_CP066804.1	59028	BPS	A	G
	P. sp. LC0214	ΔmutS	mutS6	NZ_CP066804.1	59209	BPS	T	C
	P. sp. LC0214	ΔmutS	mutS32	NZ_CP066804.1	59853	BPS	T	C
	P. sp. LC0214	ΔmutS	mutS42	NZ_CP066804.1	59872	BPS	G	A
	P. sp. LC0214	ΔmutS	mutS17	NZ_CP066804.1	60430	BPS	A	G
	P. sp. LC0214	ΔmutS	mutS52	NZ_CP066804.1	60511	BPS	C	T
	P. sp. LC0214	ΔmutS	mutS6	NZ_CP066804.1	60590	BPS	A	G
	P. sp. LC0214	ΔmutS	mutS43	NZ_CP066804.1	60814	BPS	A	T
	P. sp. LC0214	ΔmutS	mutS32	NZ_CP066804.1	60869	BPS	A	G
	P. sp. LC0214	ΔmutS	mutS40	NZ_CP066804.1	61048	BPS	C	T
	P. sp. LC0214	ΔmutS	mutS10	NZ_CP066804.1	61077	BPS	T	C
	P. sp. LC0214	ΔmutS	mutS15	NZ_CP066804.1	61485	BPS	G	A
	P. sp. LC0214	ΔmutS	mutS54	NZ_CP066804.1	61561	BPS	A	G
	P. sp. LC0214	ΔmutS	mutS37	NZ_CP066804.1	61826	BPS	C	T
	P. sp. LC0214	ΔmutS	mutS53	NZ_CP066804.1	61862	BPS	A	G
	P. sp. LC0214	ΔmutS	mutS17	NZ_CP066804.1	61928	BPS	A	G
	P. sp. LC0214	ΔmutS	mutS22	NZ_CP066804.1	62248	BPS	A	G
	P. sp. LC0214	ΔmutS	mutS37	NZ_CP066804.1	62253	BPS	A	G
	P. sp. LC0214	ΔmutS	mutS7	NZ_CP066804.1	62499	BPS	A	G
	P. sp. LC0214	ΔmutS	mutS54	NZ_CP066804.1	62517	BPS	T	C
	P. sp. LC0214	ΔmutS	mutS58	NZ_CP066804.1	62997	BPS	A	G
	P. sp. LC0214	ΔmutS	mutS21	NZ_CP066804.1	63068	BPS	C	T
	P. sp. LC0214	ΔmutS	mutS46	NZ_CP066804.1	63196	BPS	C	T
	P. sp. LC0214	ΔmutS	mutS27	NZ_CP066804.1	63509	BPS	A	G
	P. sp. LC0214	ΔmutS	mutS48	NZ_CP066804.1	63551	BPS	A	G
	P. sp. LC0214	ΔmutS	mutS15	NZ_CP066804.1	63962	BPS	A	G
	P. sp. LC0214	ΔmutS	mutS4	NZ_CP066804.1	65015	BPS	T	C
	P. sp. LC0214	ΔmutS	mutS7	NZ_CP066804.1	65017	BPS	A	G
	P. sp. LC0214	ΔmutS	mutS39	NZ_CP066804.1	65214	BPS	A	G
	P. sp. LC0214	ΔmutS	mutS53	NZ_CP066804.1	65328	BPS	T	C
	P. sp. LC0214	ΔmutS	mutS3	NZ_CP066804.1	65346	BPS	A	G
	P. sp. LC0214	ΔmutS	mutS26	NZ_CP066804.1	65367	BPS	G	A
	P. sp. LC0214	ΔmutS	mutS39	NZ_CP066804.1	66218	BPS	A	G
	P. sp. LC0214	ΔmutS	mutS56	NZ_CP066804.1	66252	BPS	G	A
	P. sp. LC0214	ΔmutS	mutS22	NZ_CP066804.1	66344	BPS	T	C
	P. sp. LC0214	ΔmutS	mutS50	NZ_CP066804.1	66563	BPS	A	G
	P. sp. LC0214	ΔmutS	mutS6	NZ_CP066804.1	66589	BPS	A	G
	P. sp. LC0214	ΔmutS	mutS45	NZ_CP066804.1	66654	BPS	G	A
	P. sp. LC0214	ΔmutS	mutS35	NZ_CP066804.1	66718	BPS	T	C
	P. sp. LC0214	ΔmutS	mutS37	NZ_CP066804.1	66913	BPS	T	C
	P. sp. LC0214	ΔmutS	mutS48	NZ_CP066804.1	67237	BPS	A	G
	P. sp. LC0214	ΔmutS	mutS45	NZ_CP066804.1	67415	BPS	A	G
	P. sp. LC0214	ΔmutS	mutS40	NZ_CP066804.1	67480	BPS	A	G
	P. sp. LC0214	ΔmutS	mutS24	NZ_CP066804.1	67498	BPS	T	C
	P. sp. LC0214	ΔmutS	mutS3	NZ_CP066804.1	67592	BPS	A	G
	P. sp. LC0214	ΔmutS	mutS11	NZ_CP066804.1	67892	BPS	T	C
	P. sp. LC0214	ΔmutS	mutS52	NZ_CP066804.1	67960	BPS	C	T
	P. sp. LC0214	ΔmutS	mutS22	NZ_CP066804.1	68466	BPS	A	G
	P. sp. LC0214	ΔmutS	mutS38	NZ_CP066804.1	68611	BPS	G	A
	P. sp. LC0214	ΔmutS	mutS59	NZ_CP066804.1	69090	BPS	A	G
	P. sp. LC0214	ΔmutS	mutS26	NZ_CP066804.1	69212	BPS	A	G
	P. sp. LC0214	ΔmutS	mutS56	NZ_CP066804.1	69342	BPS	T	C
	P. sp. LC0214	ΔmutS	mutS28	NZ_CP066804.1	69513	BPS	C	T
	P. sp. LC0214	ΔmutS	mutS16	NZ_CP066804.1	69559	BPS	T	C
	P. sp. LC0214	ΔmutS	mutS59	NZ_CP066804.1	69841	BPS	A	G
	P. sp. LC0214	ΔmutS	mutS31	NZ_CP066804.1	70319	BPS	A	G
	P. sp. LC0214	ΔmutS	mutS21	NZ_CP066804.1	70802	BPS	C	T
	P. sp. LC0214	ΔmutS	mutS54	NZ_CP066804.1	70960	BPS	T	C
	P. sp. LC0214	ΔmutS	mutS33	NZ_CP066804.1	71086	BPS	A	G
	P. sp. LC0214	ΔmutS	mutS41	NZ_CP066804.1	71147	BPS	A	G
	P. sp. LC0214	ΔmutS	mutS59	NZ_CP066804.1	71313	BPS	A	G
	P. sp. LC0214	ΔmutS	mutS11	NZ_CP066804.1	71787	BPS	C	T
	P. sp. LC0214	ΔmutS	mutS58	NZ_CP066804.1	71952	BPS	A	G
	P. sp. LC0214	ΔmutS	mutS18	NZ_CP066804.1	72000	BPS	T	C
	P. sp. LC0214	ΔmutS	mutS21	NZ_CP066804.1	72100	BPS	T	C
	P. sp. LC0214	ΔmutS	mutS27	NZ_CP066804.1	72493	BPS	T	C
	P. sp. LC0214	ΔmutS	mutS7	NZ_CP066804.1	72527	BPS	T	C
	P. sp. LC0214	ΔmutS	mutS31	NZ_CP066804.1	72574	BPS	G	A
	P. sp. LC0214	ΔmutS	mutS33	NZ_CP066804.1	72775	BPS	A	G
	P. sp. LC0214	ΔmutS	mutS15	NZ_CP066804.1	72841	BPS	G	C
	P. sp. LC0214	ΔmutS	mutS55	NZ_CP066804.1	72919	BPS	A	G
	P. sp. LC0214	ΔmutS	mutS48	NZ_CP066804.1	73030	BPS	T	C
	P. sp. LC0214	ΔmutS	mutS35	NZ_CP066804.1	73163	BPS	A	G
	P. sp. LC0214	ΔmutS	mutS38	NZ_CP066804.1	73176	BPS	T	C
	P. sp. LC0214	ΔmutS	mutS30	NZ_CP066804.1	73520	BPS	T	C
	P. sp. LC0214	ΔmutS	mutS37	NZ_CP066804.1	74047	BPS	G	A
	P. sp. LC0214	ΔmutS	mutS20	NZ_CP066804.1	74048	BPS	A	G
	P. sp. LC0214	ΔmutS	mutS1	NZ_CP066804.1	74169	BPS	A	G
	P. sp. LC0214	ΔmutS	mutS54	NZ_CP066804.1	74423	BPS	A	G
	P. sp. LC0214	ΔmutS	mutS10	NZ_CP066804.1	74457	BPS	C	T
	P. sp. LC0214	ΔmutS	mutS1	NZ_CP066804.1	74510	BPS	T	C
	P. sp. LC0214	ΔmutS	mutS30	NZ_CP066804.1	74629	BPS	A	G
	P. sp. LC0214	ΔmutS	mutS27	NZ_CP066804.1	74756	BPS	A	G
	P. sp. LC0214	ΔmutS	mutS46	NZ_CP066804.1	74873	BPS	A	G
	P. sp. LC0214	ΔmutS	mutS31	NZ_CP066804.1	75032	BPS	A	G
	P. sp. LC0214	ΔmutS	mutS4	NZ_CP066804.1	75191	BPS	A	G
	P. sp. LC0214	ΔmutS	mutS27	NZ_CP066804.1	75509	BPS	C	T
	P. sp. LC0214	ΔmutS	mutS30	NZ_CP066804.1	75629	BPS	A	G
	P. sp. LC0214	ΔmutS	mutS21	NZ_CP066804.1	75710	BPS	A	G
	P. sp. LC0214	ΔmutS	mutS40	NZ_CP066804.1	76259	BPS	T	C
	P. sp. LC0214	ΔmutS	mutS59	NZ_CP066804.1	76273	BPS	C	T
	P. sp. LC0214	ΔmutS	mutS40	NZ_CP066804.1	77242	BPS	C	T
	P. sp. LC0214	ΔmutS	mutS38	NZ_CP066804.1	77483	BPS	C	T
	P. sp. LC0214	ΔmutS	mutS21	NZ_CP066804.1	77826	BPS	C	T
	P. sp. LC0214	ΔmutS	mutS41	NZ_CP066804.1	78060	BPS	G	A
	P. sp. LC0214	ΔmutS	mutS12	NZ_CP066804.1	78301	BPS	A	G
	P. sp. LC0214	ΔmutS	mutS54	NZ_CP066804.1	78359	BPS	A	G
	P. sp. LC0214	ΔmutS	mutS44	NZ_CP066804.1	78670	BPS	A	G
	P. sp. LC0214	ΔmutS	mutS26	NZ_CP066804.1	79148	BPS	T	C
	P. sp. LC0214	ΔmutS	mutS20	NZ_CP066804.1	79167	BPS	A	G
	P. sp. LC0214	ΔmutS	mutS26	NZ_CP066804.1	79530	BPS	A	G
	P. sp. LC0214	ΔmutS	mutS56	NZ_CP066804.1	79598	BPS	A	G
	P. sp. LC0214	ΔmutS	mutS9	NZ_CP066804.1	79602	BPS	C	T
	P. sp. LC0214	ΔmutS	mutS53	NZ_CP066804.1	79638	BPS	C	T
	P. sp. LC0214	ΔmutS	mutS15	NZ_CP066804.1	79688	BPS	C	T
	P. sp. LC0214	ΔmutS	mutS2	NZ_CP066804.1	79690	BPS	G	A
	P. sp. LC0214	ΔmutS	mutS35	NZ_CP066804.1	79931	BPS	A	G
	P. sp. LC0214	ΔmutS	mutS24	NZ_CP066804.1	80229	BPS	A	G
	P. sp. LC0214	ΔmutS	mutS30	NZ_CP066804.1	80505	BPS	A	G
	P. sp. LC0214	ΔmutS	mutS54	NZ_CP066804.1	80525	BPS	C	T
	P. sp. LC0214	ΔmutS	mutS10	NZ_CP066804.1	80614	BPS	G	A
	P. sp. LC0214	ΔmutS	mutS8	NZ_CP066804.1	80758	BPS	A	G
	P. sp. LC0214	ΔmutS	mutS17	NZ_CP066804.1	80829	BPS	A	G
	P. sp. LC0214	ΔmutS	mutS41	NZ_CP066804.1	80850	BPS	C	T
	P. sp. LC0214	ΔmutS	mutS6	NZ_CP066804.1	81015	BPS	A	G
	P. sp. LC0214	ΔmutS	mutS1	NZ_CP066804.1	81056	BPS	C	T
	P. sp. LC0214	ΔmutS	mutS54	NZ_CP066804.1	81630	BPS	T	C
	P. sp. LC0214	ΔmutS	mutS39	NZ_CP066804.1	81829	BPS	C	T
	P. sp. LC0214	ΔmutS	mutS8	NZ_CP066804.1	81989	BPS	A	G
	P. sp. LC0214	ΔmutS	mutS8	NZ_CP066804.1	82044	BPS	A	G
	P. sp. LC0214	ΔmutS	mutS8	NZ_CP066804.1	82082	BPS	A	G
	P. sp. LC0214	ΔmutS	mutS5	NZ_CP066804.1	82459	BPS	A	G
	P. sp. LC0214	ΔmutS	mutS27	NZ_CP066804.1	82464	BPS	T	C
	P. sp. LC0214	ΔmutS	mutS24	NZ_CP066804.1	82644	BPS	A	G
	P. sp. LC0214	ΔmutS	mutS41	NZ_CP066804.1	82663	BPS	T	C
	P. sp. LC0214	ΔmutS	mutS58	NZ_CP066804.1	83027	BPS	A	G
	P. sp. LC0214	ΔmutS	mutS32	NZ_CP066804.1	83043	BPS	T	C
	P. sp. LC0214	ΔmutS	mutS28	NZ_CP066804.1	83393	BPS	T	C
	P. sp. LC0214	ΔmutS	mutS7	NZ_CP066804.1	83690	BPS	A	G
	P. sp. LC0214	ΔmutS	mutS39	NZ_CP066804.1	83972	BPS	T	C
	P. sp. LC0214	ΔmutS	mutS37	NZ_CP066804.1	84121	BPS	C	T
	P. sp. LC0214	ΔmutS	mutS44	NZ_CP066804.1	84198	BPS	A	G
	P. sp. LC0214	ΔmutS	mutS50	NZ_CP066804.1	84277	BPS	T	C
	P. sp. LC0214	ΔmutS	mutS33	NZ_CP066804.1	84294	BPS	A	G
	P. sp. LC0214	ΔmutS	mutS5	NZ_CP066804.1	84409	BPS	C	T
	P. sp. LC0214	ΔmutS	mutS56	NZ_CP066804.1	84560	BPS	C	T
	P. sp. LC0214	ΔmutS	mutS22	NZ_CP066804.1	84675	BPS	T	C
	P. sp. LC0214	ΔmutS	mutS50	NZ_CP066804.1	84848	BPS	G	A
	P. sp. LC0214	ΔmutS	mutS5	NZ_CP066804.1	84955	BPS	A	G
	P. sp. LC0214	ΔmutS	mutS14	NZ_CP066804.1	84969	BPS	A	G
	P. sp. LC0214	ΔmutS	mutS38	NZ_CP066804.1	85164	BPS	A	G
	P. sp. LC0214	ΔmutS	mutS55	NZ_CP066804.1	85335	BPS	C	T
	P. sp. LC0214	ΔmutS	mutS22	NZ_CP066804.1	85446	BPS	A	G
	P. sp. LC0214	ΔmutS	mutS11	NZ_CP066804.1	85447	BPS	A	G
	P. sp. LC0214	ΔmutS	mutS42	NZ_CP066804.1	85575	BPS	C	T
	P. sp. LC0214	ΔmutS	mutS18	NZ_CP066804.1	85949	BPS	T	C
	P. sp. LC0214	ΔmutS	mutS34	NZ_CP066804.1	86108	BPS	T	C
	P. sp. LC0214	ΔmutS	mutS54	NZ_CP066804.1	86397	BPS	A	G
	P. sp. LC0214	ΔmutS	mutS28	NZ_CP066804.1	86620	BPS	A	G
	P. sp. LC0214	ΔmutS	mutS32	NZ_CP066804.1	86651	BPS	T	C
	P. sp. LC0214	ΔmutS	mutS38	NZ_CP066804.1	86652	BPS	A	G
	P. sp. LC0214	ΔmutS	mutS7	NZ_CP066804.1	86754	BPS	T	C
	P. sp. LC0214	ΔmutS	mutS22	NZ_CP066804.1	86801	BPS	T	C
	P. sp. LC0214	ΔmutS	mutS44	NZ_CP066804.1	87170	BPS	A	G
	P. sp. LC0214	ΔmutS	mutS28	NZ_CP066804.1	87751	BPS	A	G
	P. sp. LC0214	ΔmutS	mutS49	NZ_CP066804.1	87829	BPS	T	C
	P. sp. LC0214	ΔmutS	mutS8	NZ_CP066804.1	87914	BPS	T	C
	P. sp. LC0214	ΔmutS	mutS24	NZ_CP066804.1	88007	BPS	A	G
	P. sp. LC0214	ΔmutS	mutS58	NZ_CP066804.1	88045	BPS	A	G
	P. sp. LC0214	ΔmutS	mutS17	NZ_CP066804.1	88051	BPS	A	G
	P. sp. LC0214	ΔmutS	mutS58	NZ_CP066804.1	88328	BPS	T	C
	P. sp. LC0214	ΔmutS	mutS39	NZ_CP066804.1	88368	BPS	C	T
	P. sp. LC0214	ΔmutS	mutS6	NZ_CP066804.1	88436	BPS	A	G
	P. sp. LC0214	ΔmutS	mutS1	NZ_CP066804.1	88454	BPS	T	C
	P. sp. LC0214	ΔmutS	mutS26	NZ_CP066804.1	88586	BPS	C	T
	P. sp. LC0214	ΔmutS	mutS42	NZ_CP066804.1	89292	BPS	C	T
	P. sp. LC0214	ΔmutS	mutS33	NZ_CP066804.1	89486	BPS	G	A
	P. sp. LC0214	ΔmutS	mutS37	NZ_CP066804.1	89552	BPS	T	C
	P. sp. LC0214	ΔmutS	mutS36	NZ_CP066804.1	89758	BPS	T	C
	P. sp. LC0214	ΔmutS	mutS24	NZ_CP066804.1	89929	BPS	A	G
	P. sp. LC0214	ΔmutS	mutS56	NZ_CP066804.1	89962	BPS	T	C
	P. sp. LC0214	ΔmutS	mutS52	NZ_CP066804.1	89999	BPS	A	G
	P. sp. LC0214	ΔmutS	mutS48	NZ_CP066804.1	90328	BPS	T	C
	P. sp. LC0214	ΔmutS	mutS12	NZ_CP066804.1	90535	BPS	T	C
	P. sp. LC0214	ΔmutS	mutS59	NZ_CP066804.1	90622	BPS	G	A
	P. sp. LC0214	ΔmutS	mutS60	NZ_CP066804.1	90647	BPS	A	G
	P. sp. LC0214	ΔmutS	mutS48	NZ_CP066804.1	90694	BPS	A	G
	P. sp. LC0214	ΔmutS	mutS31	NZ_CP066804.1	90922	BPS	C	T
	P. sp. LC0214	ΔmutS	mutS6	NZ_CP066804.1	90995	BPS	G	A
	P. sp. LC0214	ΔmutS	mutS30	NZ_CP066804.1	91004	BPS	A	G
	P. sp. LC0214	ΔmutS	mutS26	NZ_CP066804.1	91055	BPS	T	C
	P. sp. LC0214	ΔmutS	mutS5	NZ_CP066804.1	91728	BPS	A	G
	P. sp. LC0214	ΔmutS	mutS38	NZ_CP066804.1	92202	BPS	C	T
	P. sp. LC0214	ΔmutS	mutS48	NZ_CP066804.1	92309	BPS	A	G
	P. sp. LC0214	ΔmutS	mutS31	NZ_CP066804.1	92606	BPS	A	G
	P. sp. LC0214	ΔmutS	mutS41	NZ_CP066804.1	92920	BPS	G	A
	P. sp. LC0214	ΔmutS	mutS11	NZ_CP066804.1	93458	BPS	A	G
	P. sp. LC0214	ΔmutS	mutS5	NZ_CP066804.1	93465	BPS	A	G
	P. sp. LC0214	ΔmutS	mutS1	NZ_CP066804.1	93467	BPS	G	A
	P. sp. LC0214	ΔmutS	mutS34	NZ_CP066804.1	93727	BPS	T	C
	P. sp. LC0214	ΔmutS	mutS31	NZ_CP066804.1	93996	BPS	T	C
	P. sp. LC0214	ΔmutS	mutS48	NZ_CP066804.1	94303	BPS	T	C
	P. sp. LC0214	ΔmutS	mutS15	NZ_CP066804.1	94435	BPS	A	G
	P. sp. LC0214	ΔmutS	mutS27	NZ_CP066804.1	94517	BPS	A	G
	P. sp. LC0214	ΔmutS	mutS21	NZ_CP066804.1	94534	BPS	A	G
	P. sp. LC0214	ΔmutS	mutS27	NZ_CP066804.1	94540	BPS	C	T
	P. sp. LC0214	ΔmutS	mutS37	NZ_CP066804.1	94691	BPS	T	C
	P. sp. LC0214	ΔmutS	mutS4	NZ_CP066804.1	94752	BPS	A	G
	P. sp. LC0214	ΔmutS	mutS42	NZ_CP066804.1	94753	BPS	C	T
	P. sp. LC0214	ΔmutS	mutS31	NZ_CP066804.1	95072	BPS	A	G
	P. sp. LC0214	ΔmutS	mutS1	NZ_CP066804.1	95229	BPS	C	T
	P. sp. LC0214	ΔmutS	mutS27	NZ_CP066804.1	95250	BPS	T	C
	P. sp. LC0214	ΔmutS	mutS12	NZ_CP066804.1	95375	BPS	C	T
	P. sp. LC0214	ΔmutS	mutS44	NZ_CP066804.1	95379	BPS	A	G
	P. sp. LC0214	ΔmutS	mutS58	NZ_CP066804.1	95438	BPS	A	G
	P. sp. LC0214	ΔmutS	mutS43	NZ_CP066804.1	95608	BPS	T	C
	P. sp. LC0214	ΔmutS	mutS54	NZ_CP066804.1	95872	BPS	C	T
	P. sp. LC0214	ΔmutS	mutS1	NZ_CP066804.1	95930	BPS	A	G
	P. sp. LC0214	ΔmutS	mutS43	NZ_CP066804.1	96298	BPS	C	T
	P. sp. LC0214	ΔmutS	mutS30	NZ_CP066804.1	96394	BPS	C	T
	P. sp. LC0214	ΔmutS	mutS34	NZ_CP066804.1	96772	BPS	A	G
	P. sp. LC0214	ΔmutS	mutS27	NZ_CP066804.1	96839	BPS	G	A
	P. sp. LC0214	ΔmutS	mutS44	NZ_CP066804.1	97505	BPS	C	T
	P. sp. LC0214	ΔmutS	mutS40	NZ_CP066804.1	97561	BPS	C	T
	P. sp. LC0214	ΔmutS	mutS14	NZ_CP066804.1	97768	BPS	A	G
	P. sp. LC0214	ΔmutS	mutS37	NZ_CP066804.1	98011	BPS	T	C
	P. sp. LC0214	ΔmutS	mutS46	NZ_CP066804.1	98305	BPS	T	C
	P. sp. LC0214	ΔmutS	mutS39	NZ_CP066804.1	98445	BPS	A	G
	P. sp. LC0214	ΔmutS	mutS44	NZ_CP066804.1	98478	BPS	A	G
	P. sp. LC0214	ΔmutS	mutS6	NZ_CP066804.1	98481	BPS	T	C
	P. sp. LC0214	ΔmutS	mutS10	NZ_CP066804.1	98820	BPS	A	G
	P. sp. LC0214	ΔmutS	mutS32	NZ_CP066804.1	99008	BPS	A	G
	P. sp. LC0214	ΔmutS	mutS31	NZ_CP066804.1	99079	BPS	A	G
	P. sp. LC0214	ΔmutS	mutS45	NZ_CP066804.1	99173	BPS	A	G
	P. sp. LC0214	ΔmutS	mutS56	NZ_CP066804.1	99219	BPS	T	C
	P. sp. LC0214	ΔmutS	mutS1	NZ_CP066804.1	99383	BPS	A	G
	P. sp. LC0214	ΔmutS	mutS39	NZ_CP066804.1	99477	BPS	A	G
	P. sp. LC0214	ΔmutS	mutS37	NZ_CP066804.1	99594	BPS	G	A
	P. sp. LC0214	ΔmutS	mutS21	NZ_CP066804.1	99701	BPS	A	G
	P. sp. LC0214	ΔmutS	mutS3	NZ_CP066804.1	99790	BPS	A	G
	P. sp. LC0214	ΔmutS	mutS24	NZ_CP066804.1	100167	BPS	A	G
	P. sp. LC0214	ΔmutS	mutS10	NZ_CP066804.1	100184	BPS	C	T
	P. sp. LC0214	ΔmutS	mutS5	NZ_CP066804.1	100268	BPS	A	G
	P. sp. LC0214	ΔmutS	mutS34	NZ_CP066804.1	100276	BPS	A	G
	P. sp. LC0214	ΔmutS	mutS3	NZ_CP066804.1	100367	BPS	A	G
	P. sp. LC0214	ΔmutS	mutS43	NZ_CP066804.1	100388	BPS	G	A
	P. sp. LC0214	ΔmutS	mutS17	NZ_CP066804.1	100412	BPS	G	A
	P. sp. LC0214	ΔmutS	mutS16	NZ_CP066804.1	100653	BPS	A	G
	P. sp. LC0214	ΔmutS	mutS20	NZ_CP066804.1	100801	BPS	C	T
	P. sp. LC0214	ΔmutS	mutS49	NZ_CP066804.1	101125	BPS	C	T
	P. sp. LC0214	ΔmutS	mutS21	NZ_CP066804.1	101275	BPS	A	G
	P. sp. LC0214	ΔmutS	mutS8	NZ_CP066804.1	101414	BPS	T	C
	P. sp. LC0214	ΔmutS	mutS9	NZ_CP066804.1	101562	BPS	A	G
	P. sp. LC0214	ΔmutS	mutS30	NZ_CP066804.1	101656	BPS	C	T
	P. sp. LC0214	ΔmutS	mutS50	NZ_CP066804.1	101941	BPS	A	G
	P. sp. LC0214	ΔmutS	mutS31	NZ_CP066804.1	102278	BPS	A	G
	P. sp. LC0214	ΔmutS	mutS60	NZ_CP066804.1	102287	BPS	A	G
	P. sp. LC0214	ΔmutS	mutS10	NZ_CP066804.1	102466	BPS	G	A
	P. sp. LC0214	ΔmutS	mutS40	NZ_CP066804.1	102704	BPS	C	T
	P. sp. LC0214	ΔmutS	mutS1	NZ_CP066804.1	102752	BPS	C	T
	P. sp. LC0214	ΔmutS	mutS12	NZ_CP066804.1	102930	BPS	G	A
	P. sp. LC0214	ΔmutS	mutS21	NZ_CP066804.1	103274	BPS	A	G
	P. sp. LC0214	ΔmutS	mutS35	NZ_CP066804.1	103457	BPS	G	A
	P. sp. LC0214	ΔmutS	mutS45	NZ_CP066804.1	103550	BPS	A	G
	P. sp. LC0214	ΔmutS	mutS30	NZ_CP066804.1	103554	BPS	A	G
	P. sp. LC0214	ΔmutS	mutS24	NZ_CP066804.1	103622	BPS	A	G
	P. sp. LC0214	ΔmutS	mutS22	NZ_CP066804.1	103900	BPS	T	C
	P. sp. LC0214	ΔmutS	mutS54	NZ_CP066804.1	104008	BPS	T	C
	P. sp. LC0214	ΔmutS	mutS20	NZ_CP066804.1	104453	BPS	A	G
	P. sp. LC0214	ΔmutS	mutS31	NZ_CP066804.1	104807	BPS	A	G
	P. sp. LC0214	ΔmutS	mutS1	NZ_CP066804.1	104885	BPS	G	A
	P. sp. LC0214	ΔmutS	mutS35	NZ_CP066804.1	104902	BPS	G	A
	P. sp. LC0214	ΔmutS	mutS38	NZ_CP066804.1	104906	BPS	G	A
	P. sp. LC0214	ΔmutS	mutS9	NZ_CP066804.1	105198	BPS	A	G
	P. sp. LC0214	ΔmutS	mutS44	NZ_CP066804.1	105439	BPS	A	G
	P. sp. LC0214	ΔmutS	mutS34	NZ_CP066804.1	105785	BPS	A	G
	P. sp. LC0214	ΔmutS	mutS26	NZ_CP066804.1	105802	BPS	G	A
	P. sp. LC0214	ΔmutS	mutS40	NZ_CP066804.1	105943	BPS	T	C
	P. sp. LC0214	ΔmutS	mutS43	NZ_CP066804.1	106073	BPS	G	A
	P. sp. LC0214	ΔmutS	mutS38	NZ_CP066804.1	106183	BPS	C	T
	P. sp. LC0214	ΔmutS	mutS58	NZ_CP066804.1	106535	BPS	A	G
	P. sp. LC0214	ΔmutS	mutS30	NZ_CP066804.1	106722	BPS	A	G
	P. sp. LC0214	ΔmutS	mutS40	NZ_CP066804.1	106755	BPS	A	G
	P. sp. LC0214	ΔmutS	mutS17	NZ_CP066804.1	106775	BPS	A	G
	P. sp. LC0214	ΔmutS	mutS37	NZ_CP066804.1	106980	BPS	T	C
	P. sp. LC0214	ΔmutS	mutS45	NZ_CP066804.1	107163	BPS	A	G
	P. sp. LC0214	ΔmutS	mutS24	NZ_CP066804.1	107260	BPS	A	G
	P. sp. LC0214	ΔmutS	mutS24	NZ_CP066804.1	107294	BPS	A	G
	P. sp. LC0214	ΔmutS	mutS31	NZ_CP066804.1	107599	BPS	C	T
	P. sp. LC0214	ΔmutS	mutS32	NZ_CP066804.1	107722	BPS	G	A
	P. sp. LC0214	ΔmutS	mutS26	NZ_CP066804.1	107723	BPS	T	C
	P. sp. LC0214	ΔmutS	mutS14	NZ_CP066804.1	107727	BPS	T	C
	P. sp. LC0214	ΔmutS	mutS27	NZ_CP066804.1	107738	BPS	T	C
	P. sp. LC0214	ΔmutS	mutS58	NZ_CP066804.1	108030	BPS	C	T
	P. sp. LC0214	ΔmutS	mutS58	NZ_CP066804.1	108279	BPS	A	G
	P. sp. LC0214	ΔmutS	mutS53	NZ_CP066804.1	108450	BPS	C	T
	P. sp. LC0214	ΔmutS	mutS37	NZ_CP066804.1	108454	BPS	A	G
	P. sp. LC0214	ΔmutS	mutS1	NZ_CP066804.1	108561	BPS	A	G
	P. sp. LC0214	ΔmutS	mutS30	NZ_CP066804.1	108563	BPS	A	G
	P. sp. LC0214	ΔmutS	mutS8	NZ_CP066804.1	108647	BPS	A	G
	P. sp. LC0214	ΔmutS	mutS4	NZ_CP066804.1	108678	BPS	A	G
	P. sp. LC0214	ΔmutS	mutS34	NZ_CP066804.1	108922	BPS	T	C
	P. sp. LC0214	ΔmutS	mutS9	NZ_CP066804.1	108930	BPS	C	T
	P. sp. LC0214	ΔmutS	mutS53	NZ_CP066804.1	109120	BPS	A	G
	P. sp. LC0214	ΔmutS	mutS6	NZ_CP066804.1	109709	BPS	T	C
	P. sp. LC0214	ΔmutS	mutS27	NZ_CP066804.1	110139	BPS	C	T
	P. sp. LC0214	ΔmutS	mutS9	NZ_CP066804.1	110576	BPS	T	C
	P. sp. LC0214	ΔmutS	mutS6	NZ_CP066804.1	110603	BPS	T	C
	P. sp. LC0214	ΔmutS	mutS35	NZ_CP066804.1	110646	BPS	A	G
	P. sp. LC0214	ΔmutS	mutS50	NZ_CP066804.1	110878	BPS	C	T
	P. sp. LC0214	ΔmutS	mutS50	NZ_CP066804.1	111150	BPS	T	C
	P. sp. LC0214	ΔmutS	mutS48	NZ_CP066804.1	111399	BPS	A	G
	P. sp. LC0214	ΔmutS	mutS7	NZ_CP066804.1	111436	BPS	G	A
	P. sp. LC0214	ΔmutS	mutS4	NZ_CP066804.1	111551	BPS	A	G
	P. sp. LC0214	ΔmutS	mutS26	NZ_CP066804.1	111561	BPS	A	G
	P. sp. LC0214	ΔmutS	mutS34	NZ_CP066804.1	111704	BPS	A	G
	P. sp. LC0214	ΔmutS	mutS7	NZ_CP066804.1	112264	BPS	A	G
	P. sp. LC0214	ΔmutS	mutS59	NZ_CP066804.1	113462	BPS	T	C
	P. sp. LC0214	ΔmutS	mutS42	NZ_CP066804.1	113978	BPS	A	G
	P. sp. LC0214	ΔmutS	mutS21	NZ_CP066804.1	114132	BPS	A	G
	P. sp. LC0214	ΔmutS	mutS37	NZ_CP066804.1	114367	BPS	A	G
	P. sp. LC0214	ΔmutS	mutS54	NZ_CP066804.1	114677	BPS	A	G
	P. sp. LC0214	ΔmutS	mutS41	NZ_CP066804.1	115412	BPS	C	T
	P. sp. LC0214	ΔmutS	mutS14	NZ_CP066804.1	115605	BPS	A	G
	P. sp. LC0214	ΔmutS	mutS42	NZ_CP066804.1	115786	BPS	A	G
	P. sp. LC0214	ΔmutS	mutS2	NZ_CP066804.1	116056	BPS	A	G
	P. sp. LC0214	ΔmutS	mutS28	NZ_CP066804.1	116223	BPS	A	G
	P. sp. LC0214	ΔmutS	mutS11	NZ_CP066804.1	116429	BPS	A	G
	P. sp. LC0214	ΔmutS	mutS54	NZ_CP066804.1	116599	BPS	C	T
	P. sp. LC0214	ΔmutS	mutS5	NZ_CP066804.1	116604	BPS	A	G
	P. sp. LC0214	ΔmutS	mutS12	NZ_CP066804.1	117201	BPS	A	G
	P. sp. LC0214	ΔmutS	mutS37	NZ_CP066804.1	117224	BPS	A	G
	P. sp. LC0214	ΔmutS	mutS11	NZ_CP066804.1	117558	BPS	G	A
	P. sp. LC0214	ΔmutS	mutS54	NZ_CP066804.1	118309	BPS	T	C
	P. sp. LC0214	ΔmutS	mutS14	NZ_CP066804.1	118685	BPS	A	G
	P. sp. LC0214	ΔmutS	mutS49	NZ_CP066804.1	118710	BPS	A	G
	P. sp. LC0214	ΔmutS	mutS54	NZ_CP066804.1	118993	BPS	T	C
	P. sp. LC0214	ΔmutS	mutS35	NZ_CP066804.1	119170	BPS	A	G
	P. sp. LC0214	ΔmutS	mutS41	NZ_CP066804.1	119236	BPS	T	C
	P. sp. LC0214	ΔmutS	mutS12	NZ_CP066804.1	119548	BPS	C	T
	P. sp. LC0214	ΔmutS	mutS48	NZ_CP066804.1	119716	BPS	T	C
	P. sp. LC0214	ΔmutS	mutS24	NZ_CP066804.1	119789	BPS	A	G
	P. sp. LC0214	ΔmutS	mutS30	NZ_CP066804.1	119997	BPS	C	T
	P. sp. LC0214	ΔmutS	mutS55	NZ_CP066804.1	120126	BPS	T	C
	P. sp. LC0214	ΔmutS	mutS46	NZ_CP066804.1	120371	BPS	A	G
	P. sp. LC0214	ΔmutS	mutS28	NZ_CP066804.1	120443	BPS	T	C
	P. sp. LC0214	ΔmutS	mutS49	NZ_CP066804.1	120859	BPS	T	C
	P. sp. LC0214	ΔmutS	mutS2	NZ_CP066804.1	120870	BPS	A	G
	P. sp. LC0214	ΔmutS	mutS1	NZ_CP066804.1	120897	BPS	T	C
	P. sp. LC0214	ΔmutS	mutS50	NZ_CP066804.1	121409	BPS	C	T
	P. sp. LC0214	ΔmutS	mutS21	NZ_CP066804.1	121410	BPS	A	G
	P. sp. LC0214	ΔmutS	mutS4	NZ_CP066804.1	121458	BPS	A	G
	P. sp. LC0214	ΔmutS	mutS34	NZ_CP066804.1	121584	BPS	A	G
	P. sp. LC0214	ΔmutS	mutS59	NZ_CP066804.1	121802	BPS	C	T
	P. sp. LC0214	ΔmutS	mutS26	NZ_CP066804.1	121900	BPS	T	C
	P. sp. LC0214	ΔmutS	mutS37	NZ_CP066804.1	121901	BPS	G	A
	P. sp. LC0214	ΔmutS	mutS24	NZ_CP066804.1	121915	BPS	A	G
	P. sp. LC0214	ΔmutS	mutS34	NZ_CP066804.1	122160	BPS	C	T
	P. sp. LC0214	ΔmutS	mutS18	NZ_CP066804.1	122543	BPS	A	G
	P. sp. LC0214	ΔmutS	mutS7	NZ_CP066804.1	122564	BPS	T	C
	P. sp. LC0214	ΔmutS	mutS34	NZ_CP066804.1	122757	BPS	T	C
	P. sp. LC0214	ΔmutS	mutS58	NZ_CP066804.1	123096	BPS	C	T
	P. sp. LC0214	ΔmutS	mutS50	NZ_CP066804.1	123142	BPS	A	G
	P. sp. LC0214	ΔmutS	mutS54	NZ_CP066804.1	123287	BPS	A	G
	P. sp. LC0214	ΔmutS	mutS39	NZ_CP066804.1	123383	BPS	G	A
	P. sp. LC0214	ΔmutS	mutS58	NZ_CP066804.1	124003	BPS	A	G
	P. sp. LC0214	ΔmutS	mutS59	NZ_CP066804.1	124022	BPS	T	C
	P. sp. LC0214	ΔmutS	mutS31	NZ_CP066804.1	124136	BPS	A	G
	P. sp. LC0214	ΔmutS	mutS33	NZ_CP066804.1	124247	BPS	C	T
	P. sp. LC0214	ΔmutS	mutS15	NZ_CP066804.1	124388	BPS	G	A
	P. sp. LC0214	ΔmutS	mutS11	NZ_CP066804.1	124839	BPS	A	G
	P. sp. LC0214	ΔmutS	mutS48	NZ_CP066804.1	124848	BPS	A	G
	P. sp. LC0214	ΔmutS	mutS60	NZ_CP066804.1	125167	BPS	T	C
	P. sp. LC0214	ΔmutS	mutS28	NZ_CP066804.1	125645	BPS	A	G
	P. sp. LC0214	ΔmutS	mutS46	NZ_CP066804.1	125742	BPS	A	G
	P. sp. LC0214	ΔmutS	mutS40	NZ_CP066804.1	125801	BPS	T	C
	P. sp. LC0214	ΔmutS	mutS54	NZ_CP066804.1	125988	BPS	T	C
	P. sp. LC0214	ΔmutS	mutS18	NZ_CP066804.1	126099	BPS	T	C
	P. sp. LC0214	ΔmutS	mutS39	NZ_CP066804.1	126164	BPS	A	G
	P. sp. LC0214	ΔmutS	mutS36	NZ_CP066804.1	126235	BPS	T	C
	P. sp. LC0214	ΔmutS	mutS22	NZ_CP066804.1	126356	BPS	T	C
	P. sp. LC0214	ΔmutS	mutS31	NZ_CP066804.1	126605	BPS	A	G
	P. sp. LC0214	ΔmutS	mutS31	NZ_CP066804.1	126635	BPS	A	G
	P. sp. LC0214	ΔmutS	mutS28	NZ_CP066804.1	126773	BPS	A	G
	P. sp. LC0214	ΔmutS	mutS53	NZ_CP066804.1	127094	BPS	A	G
	P. sp. LC0214	ΔmutS	mutS38	NZ_CP066804.1	127204	BPS	T	C
	P. sp. LC0214	ΔmutS	mutS41	NZ_CP066804.1	127852	BPS	A	G
	P. sp. LC0214	ΔmutS	mutS34	NZ_CP066804.1	127897	BPS	G	T
	P. sp. LC0214	ΔmutS	mutS9	NZ_CP066804.1	128032	BPS	A	G
	P. sp. LC0214	ΔmutS	mutS41	NZ_CP066804.1	128171	BPS	A	G
	P. sp. LC0214	ΔmutS	mutS54	NZ_CP066804.1	128455	BPS	T	C
	P. sp. LC0214	ΔmutS	mutS54	NZ_CP066804.1	130641	BPS	A	G
	P. sp. LC0214	ΔmutS	mutS30	NZ_CP066804.1	130737	BPS	C	T
	P. sp. LC0214	ΔmutS	mutS42	NZ_CP066804.1	131020	BPS	T	C
	P. sp. LC0214	ΔmutS	mutS17	NZ_CP066804.1	131022	BPS	A	G
	P. sp. LC0214	ΔmutS	mutS42	NZ_CP066804.1	131047	BPS	A	G
	P. sp. LC0214	ΔmutS	mutS22	NZ_CP066804.1	131049	BPS	C	T
	P. sp. LC0214	ΔmutS	mutS54	NZ_CP066804.1	131192	BPS	A	G
	P. sp. LC0214	ΔmutS	mutS42	NZ_CP066804.1	131286	BPS	A	G
	P. sp. LC0214	ΔmutS	mutS56	NZ_CP066804.1	131382	BPS	G	A
	P. sp. LC0214	ΔmutS	mutS34	NZ_CP066804.1	131510	BPS	A	G
	P. sp. LC0214	ΔmutS	mutS22	NZ_CP066804.1	131693	BPS	A	G
	P. sp. LC0214	ΔmutS	mutS26	NZ_CP066804.1	131874	BPS	T	C
	P. sp. LC0214	ΔmutS	mutS3	NZ_CP066804.1	132220	BPS	C	T
	P. sp. LC0214	ΔmutS	mutS1	NZ_CP066804.1	132639	BPS	C	T
	P. sp. LC0214	ΔmutS	mutS8	NZ_CP066804.1	132744	BPS	A	G
	P. sp. LC0214	ΔmutS	mutS14	NZ_CP066804.1	133038	BPS	T	C
	P. sp. LC0214	ΔmutS	mutS49	NZ_CP066804.1	133233	BPS	G	A
	P. sp. LC0214	ΔmutS	mutS18	NZ_CP066804.1	133287	BPS	A	G
	P. sp. LC0214	ΔmutS	mutS17	NZ_CP066804.1	133476	BPS	A	G
	P. sp. LC0214	ΔmutS	mutS42	NZ_CP066804.1	133638	BPS	A	G
	P. sp. LC0214	ΔmutS	mutS42	NZ_CP066804.1	134215	BPS	T	C
	P. sp. LC0214	ΔmutS	mutS37	NZ_CP066804.1	134953	BPS	G	A
	P. sp. LC0214	ΔmutS	mutS59	NZ_CP066804.1	135106	BPS	T	C
	P. sp. LC0214	ΔmutS	mutS37	NZ_CP066804.1	135167	BPS	G	A
	P. sp. LC0214	ΔmutS	mutS36	NZ_CP066804.1	135176	BPS	C	T
	P. sp. LC0214	ΔmutS	mutS56	NZ_CP066804.1	135522	BPS	A	G
	P. sp. LC0214	ΔmutS	mutS27	NZ_CP066804.1	135805	BPS	G	A
	P. sp. LC0214	ΔmutS	mutS35	NZ_CP066804.1	135912	BPS	C	T
	P. sp. LC0214	ΔmutS	mutS60	NZ_CP066804.1	135996	BPS	T	C
	P. sp. LC0214	ΔmutS	mutS48	NZ_CP066804.1	136225	BPS	A	G
	P. sp. LC0214	ΔmutS	mutS1	NZ_CP066804.1	136244	BPS	C	T
	P. sp. LC0214	ΔmutS	mutS4	NZ_CP066804.1	136506	BPS	A	G
	P. sp. LC0214	ΔmutS	mutS55	NZ_CP066804.1	136629	BPS	A	G
	P. sp. LC0214	ΔmutS	mutS20	NZ_CP066804.1	137235	BPS	A	G
	P. sp. LC0214	ΔmutS	mutS11	NZ_CP066804.1	137310	BPS	A	G
	P. sp. LC0214	ΔmutS	mutS20	NZ_CP066804.1	137500	BPS	A	G
	P. sp. LC0214	ΔmutS	mutS24	NZ_CP066804.1	137575	BPS	A	G
	P. sp. LC0214	ΔmutS	mutS31	NZ_CP066804.1	137585	BPS	A	G
	P. sp. LC0214	ΔmutS	mutS58	NZ_CP066804.1	138025	BPS	G	A
	P. sp. LC0214	ΔmutS	mutS48	NZ_CP066804.1	138184	BPS	T	C
	P. sp. LC0214	ΔmutS	mutS42	NZ_CP066804.1	138241	BPS	A	G
	P. sp. LC0214	ΔmutS	mutS21	NZ_CP066804.1	138488	BPS	A	G
	P. sp. LC0214	ΔmutS	mutS30	NZ_CP066804.1	138525	BPS	A	G
	P. sp. LC0214	ΔmutS	mutS58	NZ_CP066804.1	138623	BPS	T	C
	P. sp. LC0214	ΔmutS	mutS53	NZ_CP066804.1	138626	BPS	T	C
	P. sp. LC0214	ΔmutS	mutS28	NZ_CP066804.1	138703	BPS	T	C
	P. sp. LC0214	ΔmutS	mutS17	NZ_CP066804.1	138819	BPS	A	G
	P. sp. LC0214	ΔmutS	mutS37	NZ_CP066804.1	138871	BPS	C	T
	P. sp. LC0214	ΔmutS	mutS9	NZ_CP066804.1	138984	BPS	A	G
	P. sp. LC0214	ΔmutS	mutS34	NZ_CP066804.1	139153	BPS	A	G
	P. sp. LC0214	ΔmutS	mutS7	NZ_CP066804.1	139422	BPS	T	C
	P. sp. LC0214	ΔmutS	mutS34	NZ_CP066804.1	139471	BPS	A	G
	P. sp. LC0214	ΔmutS	mutS11	NZ_CP066804.1	139561	BPS	A	G
	P. sp. LC0214	ΔmutS	mutS37	NZ_CP066804.1	139610	BPS	A	G
	P. sp. LC0214	ΔmutS	mutS8	NZ_CP066804.1	139982	BPS	A	G
	P. sp. LC0214	ΔmutS	mutS53	NZ_CP066804.1	140628	BPS	T	C
	P. sp. LC0214	ΔmutS	mutS34	NZ_CP066804.1	140855	BPS	T	C
	P. sp. LC0214	ΔmutS	mutS17	NZ_CP066804.1	140971	BPS	T	C
	P. sp. LC0214	ΔmutS	mutS1	NZ_CP066804.1	140992	BPS	C	T
	P. sp. LC0214	ΔmutS	mutS53	NZ_CP066804.1	141085	BPS	T	C
	P. sp. LC0214	ΔmutS	mutS35	NZ_CP066804.1	141207	BPS	A	G
	P. sp. LC0214	ΔmutS	mutS17	NZ_CP066804.1	141291	BPS	C	T
	P. sp. LC0214	ΔmutS	mutS11	NZ_CP066804.1	141869	BPS	A	G
	P. sp. LC0214	ΔmutS	mutS20	NZ_CP066804.1	142013	BPS	G	A
	P. sp. LC0214	ΔmutS	mutS57	NZ_CP066804.1	142282	BPS	G	A
	P. sp. LC0214	ΔmutS	mutS44	NZ_CP066804.1	142400	BPS	T	C
	P. sp. LC0214	ΔmutS	mutS35	NZ_CP066804.1	142435	BPS	C	T
	P. sp. LC0214	ΔmutS	mutS7	NZ_CP066804.1	142568	BPS	A	G
	P. sp. LC0214	ΔmutS	mutS31	NZ_CP066804.1	142697	BPS	C	T
	P. sp. LC0214	ΔmutS	mutS41	NZ_CP066804.1	142698	BPS	C	T
	P. sp. LC0214	ΔmutS	mutS1	NZ_CP066804.1	142873	BPS	A	G
	P. sp. LC0214	ΔmutS	mutS40	NZ_CP066804.1	143025	BPS	T	C
	P. sp. LC0214	ΔmutS	mutS31	NZ_CP066804.1	143245	BPS	A	G
	P. sp. LC0214	ΔmutS	mutS21	NZ_CP066804.1	143510	BPS	G	A
	P. sp. LC0214	ΔmutS	mutS3	NZ_CP066804.1	143605	BPS	A	G
	P. sp. LC0214	ΔmutS	mutS26	NZ_CP066804.1	143966	BPS	A	G
	P. sp. LC0214	ΔmutS	mutS53	NZ_CP066804.1	144493	BPS	G	A
	P. sp. LC0214	ΔmutS	mutS46	NZ_CP066804.1	144517	BPS	A	G
	P. sp. LC0214	ΔmutS	mutS55	NZ_CP066804.1	144749	BPS	T	C
	P. sp. LC0214	ΔmutS	mutS49	NZ_CP066804.1	144948	BPS	G	A
	P. sp. LC0214	ΔmutS	mutS32	NZ_CP066804.1	144969	BPS	A	G
	P. sp. LC0214	ΔmutS	mutS33	NZ_CP066804.1	145015	BPS	A	G
	P. sp. LC0214	ΔmutS	mutS33	NZ_CP066804.1	145062	BPS	A	G
	P. sp. LC0214	ΔmutS	mutS26	NZ_CP066804.1	145142	BPS	A	G
	P. sp. LC0214	ΔmutS	mutS54	NZ_CP066804.1	145196	BPS	G	A
	P. sp. LC0214	ΔmutS	mutS12	NZ_CP066804.1	145528	BPS	A	G
	P. sp. LC0214	ΔmutS	mutS54	NZ_CP066804.1	145903	BPS	A	G
	P. sp. LC0214	ΔmutS	mutS32	NZ_CP066804.1	145921	BPS	C	T
	P. sp. LC0214	ΔmutS	mutS14	NZ_CP066804.1	145934	BPS	A	G
	P. sp. LC0214	ΔmutS	mutS60	NZ_CP066804.1	146116	BPS	C	T
	P. sp. LC0214	ΔmutS	mutS56	NZ_CP066804.1	146204	BPS	A	G
	P. sp. LC0214	ΔmutS	mutS32	NZ_CP066804.1	146269	BPS	A	G
	P. sp. LC0214	ΔmutS	mutS6	NZ_CP066804.1	146547	BPS	C	T
	P. sp. LC0214	ΔmutS	mutS27	NZ_CP066804.1	146821	BPS	A	G
	P. sp. LC0214	ΔmutS	mutS22	NZ_CP066804.1	147122	BPS	T	C
	P. sp. LC0214	ΔmutS	mutS33	NZ_CP066804.1	147150	BPS	A	G
	P. sp. LC0214	ΔmutS	mutS34	NZ_CP066804.1	147313	BPS	T	C
	P. sp. LC0214	ΔmutS	mutS42	NZ_CP066804.1	147444	BPS	T	C
	P. sp. LC0214	ΔmutS	mutS22	NZ_CP066804.1	147450	BPS	A	G
	P. sp. LC0214	ΔmutS	mutS22	NZ_CP066804.1	147484	BPS	C	T
	P. sp. LC0214	ΔmutS	mutS3	NZ_CP066804.1	147724	BPS	C	T
	P. sp. LC0214	ΔmutS	mutS8	NZ_CP066804.1	148106	BPS	G	A
	P. sp. LC0214	ΔmutS	mutS9	NZ_CP066804.1	148256	BPS	G	A
	P. sp. LC0214	ΔmutS	mutS30	NZ_CP066804.1	148456	BPS	A	G
	P. sp. LC0214	ΔmutS	mutS41	NZ_CP066804.1	148914	BPS	A	G
	P. sp. LC0214	ΔmutS	mutS1	NZ_CP066804.1	149175	BPS	A	G
	P. sp. LC0214	ΔmutS	mutS21	NZ_CP066804.1	149187	BPS	T	C
	P. sp. LC0214	ΔmutS	mutS28	NZ_CP066804.1	149233	BPS	A	G
	P. sp. LC0214	ΔmutS	mutS40	NZ_CP066804.1	149255	BPS	T	C
	P. sp. LC0214	ΔmutS	mutS35	NZ_CP066804.1	149648	BPS	C	T
	P. sp. LC0214	ΔmutS	mutS21	NZ_CP066804.1	149700	BPS	A	G
	P. sp. LC0214	ΔmutS	mutS24	NZ_CP066804.1	149974	BPS	A	G
	P. sp. LC0214	ΔmutS	mutS46	NZ_CP066804.1	150149	BPS	G	A
	P. sp. LC0214	ΔmutS	mutS34	NZ_CP066804.1	150306	BPS	A	G
	P. sp. LC0214	ΔmutS	mutS22	NZ_CP066804.1	150754	BPS	T	C
	P. sp. LC0214	ΔmutS	mutS37	NZ_CP066804.1	151325	BPS	C	T
	P. sp. LC0214	ΔmutS	mutS12	NZ_CP066804.1	151624	BPS	T	C
	P. sp. LC0214	ΔmutS	mutS1	NZ_CP066804.1	151638	BPS	C	T
	P. sp. LC0214	ΔmutS	mutS21	NZ_CP066804.1	152018	BPS	G	A
	P. sp. LC0214	ΔmutS	mutS26	NZ_CP066804.1	152035	BPS	A	G
	P. sp. LC0214	ΔmutS	mutS5	NZ_CP066804.1	152198	BPS	A	G
	P. sp. LC0214	ΔmutS	mutS31	NZ_CP066804.1	152452	BPS	A	G
	P. sp. LC0214	ΔmutS	mutS22	NZ_CP066804.1	152523	BPS	T	C
	P. sp. LC0214	ΔmutS	mutS38	NZ_CP066804.1	152566	BPS	C	T
	P. sp. LC0214	ΔmutS	mutS59	NZ_CP066804.1	152602	BPS	C	T
	P. sp. LC0214	ΔmutS	mutS59	NZ_CP066804.1	152753	BPS	C	T
	P. sp. LC0214	ΔmutS	mutS33	NZ_CP066804.1	153510	BPS	C	T
	P. sp. LC0214	ΔmutS	mutS9	NZ_CP066804.1	153678	BPS	A	G
	P. sp. LC0214	ΔmutS	mutS18	NZ_CP066804.1	153714	BPS	C	T
	P. sp. LC0214	ΔmutS	mutS42	NZ_CP066804.1	153747	BPS	C	T
	P. sp. LC0214	ΔmutS	mutS38	NZ_CP066804.1	153809	BPS	A	G
	P. sp. LC0214	ΔmutS	mutS1	NZ_CP066804.1	153926	BPS	A	G
	P. sp. LC0214	ΔmutS	mutS54	NZ_CP066804.1	154243	BPS	A	G
	P. sp. LC0214	ΔmutS	mutS26	NZ_CP066804.1	154531	BPS	A	G
	P. sp. LC0214	ΔmutS	mutS10	NZ_CP066804.1	154581	BPS	A	G
	P. sp. LC0214	ΔmutS	mutS37	NZ_CP066804.1	154846	BPS	C	T
	P. sp. LC0214	ΔmutS	mutS17	NZ_CP066804.1	155037	BPS	A	G
	P. sp. LC0214	ΔmutS	mutS55	NZ_CP066804.1	155038	BPS	A	G
	P. sp. LC0214	ΔmutS	mutS38	NZ_CP066804.1	155094	BPS	A	G
	P. sp. LC0214	ΔmutS	mutS6	NZ_CP066804.1	155232	BPS	A	G
	P. sp. LC0214	ΔmutS	mutS7	NZ_CP066804.1	155260	BPS	A	G
	P. sp. LC0214	ΔmutS	mutS8	NZ_CP066804.1	155300	BPS	T	C
	P. sp. LC0214	ΔmutS	mutS60	NZ_CP066804.1	155343	BPS	C	T
	P. sp. LC0214	ΔmutS	mutS58	NZ_CP066804.1	155498	BPS	A	G
	P. sp. LC0214	ΔmutS	mutS59	NZ_CP066804.1	155802	BPS	A	G
	P. sp. LC0214	ΔmutS	mutS8	NZ_CP066804.1	156416	BPS	C	T
	P. sp. LC0214	ΔmutS	mutS22	NZ_CP066804.1	156679	BPS	A	G
	P. sp. LC0214	ΔmutS	mutS9	NZ_CP066804.1	156797	BPS	C	T
	P. sp. LC0214	ΔmutS	mutS37	NZ_CP066804.1	156951	BPS	C	T
	P. sp. LC0214	ΔmutS	mutS41	NZ_CP066804.1	156958	BPS	T	C
	P. sp. LC0214	ΔmutS	mutS40	NZ_CP066804.1	157294	BPS	A	G
	P. sp. LC0214	ΔmutS	mutS54	NZ_CP066804.1	157376	BPS	A	G
	P. sp. LC0214	ΔmutS	mutS8	NZ_CP066804.1	157603	BPS	T	C
	P. sp. LC0214	ΔmutS	mutS42	NZ_CP066804.1	157639	BPS	G	A
	P. sp. LC0214	ΔmutS	mutS53	NZ_CP066804.1	157895	BPS	T	C
	P. sp. LC0214	ΔmutS	mutS6	NZ_CP066804.1	158047	BPS	T	C
	P. sp. LC0214	ΔmutS	mutS37	NZ_CP066804.1	158351	BPS	G	A
	P. sp. LC0214	ΔmutS	mutS2	NZ_CP066804.1	158561	BPS	A	G
	P. sp. LC0214	ΔmutS	mutS55	NZ_CP066804.1	158762	BPS	T	C
	P. sp. LC0214	ΔmutS	mutS55	NZ_CP066804.1	158999	BPS	A	G
	P. sp. LC0214	ΔmutS	mutS48	NZ_CP066804.1	159129	BPS	C	T
	P. sp. LC0214	ΔmutS	mutS48	NZ_CP066804.1	159311	BPS	T	C
	P. sp. LC0214	ΔmutS	mutS37	NZ_CP066804.1	159481	BPS	C	T
	P. sp. LC0214	ΔmutS	mutS33	NZ_CP066804.1	159993	BPS	T	C
	P. sp. LC0214	ΔmutS	mutS37	NZ_CP066804.1	160003	BPS	C	T
	P. sp. LC0214	ΔmutS	mutS56	NZ_CP066804.1	160562	BPS	A	G
	P. sp. LC0214	ΔmutS	mutS58	NZ_CP066804.1	160823	BPS	T	C
	P. sp. LC0214	ΔmutS	mutS60	NZ_CP066804.1	160918	BPS	C	T
	P. sp. LC0214	ΔmutS	mutS22	NZ_CP066804.1	160930	BPS	A	G
	P. sp. LC0214	ΔmutS	mutS41	NZ_CP066804.1	161059	BPS	A	G
	P. sp. LC0214	ΔmutS	mutS27	NZ_CP066804.1	161156	BPS	T	C
	P. sp. LC0214	ΔmutS	mutS36	NZ_CP066804.1	161198	BPS	T	C
	P. sp. LC0214	ΔmutS	mutS42	NZ_CP066804.1	161511	BPS	A	G
	P. sp. LC0214	ΔmutS	mutS58	NZ_CP066804.1	161777	BPS	A	G
	P. sp. LC0214	ΔmutS	mutS34	NZ_CP066804.1	161794	BPS	A	G
	P. sp. LC0214	ΔmutS	mutS37	NZ_CP066804.1	162161	BPS	G	A
	P. sp. LC0214	ΔmutS	mutS30	NZ_CP066804.1	162701	BPS	T	C
	P. sp. LC0214	ΔmutS	mutS49	NZ_CP066804.1	162757	BPS	A	G
	P. sp. LC0214	ΔmutS	mutS18	NZ_CP066804.1	162879	BPS	A	G
	P. sp. LC0214	ΔmutS	mutS38	NZ_CP066804.1	163063	BPS	C	T
	P. sp. LC0214	ΔmutS	mutS56	NZ_CP066804.1	163290	BPS	T	C
	P. sp. LC0214	ΔmutS	mutS5	NZ_CP066804.1	163653	BPS	C	T
	P. sp. LC0214	ΔmutS	mutS58	NZ_CP066804.1	163933	BPS	A	G
	P. sp. LC0214	ΔmutS	mutS42	NZ_CP066804.1	164188	BPS	A	G
	P. sp. LC0214	ΔmutS	mutS44	NZ_CP066804.1	164353	BPS	A	G
	P. sp. LC0214	ΔmutS	mutS34	NZ_CP066804.1	164800	BPS	A	G
	P. sp. LC0214	ΔmutS	mutS37	NZ_CP066804.1	165654	BPS	T	C
	P. sp. LC0214	ΔmutS	mutS58	NZ_CP066804.1	166102	BPS	G	A
	P. sp. LC0214	ΔmutS	mutS3	NZ_CP066804.1	166140	BPS	C	T
	P. sp. LC0214	ΔmutS	mutS10	NZ_CP066804.1	166759	BPS	A	G
	P. sp. LC0214	ΔmutS	mutS40	NZ_CP066804.1	167252	BPS	A	G
	P. sp. LC0214	ΔmutS	mutS18	NZ_CP066804.1	167286	BPS	C	T
	P. sp. LC0214	ΔmutS	mutS5	NZ_CP066804.1	167564	BPS	A	G
	P. sp. LC0214	ΔmutS	mutS21	NZ_CP066804.1	168131	BPS	A	G
	P. sp. LC0214	ΔmutS	mutS11	NZ_CP066804.1	168555	BPS	A	G
	P. sp. LC0214	ΔmutS	mutS28	NZ_CP066804.1	169082	BPS	A	G
	P. sp. LC0214	ΔmutS	mutS27	NZ_CP066804.1	169272	BPS	A	G
	P. sp. LC0214	ΔmutS	mutS2	NZ_CP066804.1	169308	BPS	C	T
	P. sp. LC0214	ΔmutS	mutS24	NZ_CP066804.1	169321	BPS	A	G
	P. sp. LC0214	ΔmutS	mutS55	NZ_CP066804.1	169333	BPS	T	C
	P. sp. LC0214	ΔmutS	mutS30	NZ_CP066804.1	169336	BPS	T	C
	P. sp. LC0214	ΔmutS	mutS56	NZ_CP066804.1	169345	BPS	T	C
	P. sp. LC0214	ΔmutS	mutS6	NZ_CP066804.1	169389	BPS	A	G
	P. sp. LC0214	ΔmutS	mutS39	NZ_CP066804.1	169668	BPS	A	G
	P. sp. LC0214	ΔmutS	mutS26	NZ_CP066804.1	169970	BPS	A	G
	P. sp. LC0214	ΔmutS	mutS35	NZ_CP066804.1	170018	BPS	A	G
	P. sp. LC0214	ΔmutS	mutS15	NZ_CP066804.1	170036	BPS	A	G
	P. sp. LC0214	ΔmutS	mutS18	NZ_CP066804.1	170548	BPS	A	G
	P. sp. LC0214	ΔmutS	mutS55	NZ_CP066804.1	170560	BPS	G	A
	P. sp. LC0214	ΔmutS	mutS52	NZ_CP066804.1	170821	BPS	A	G
	P. sp. LC0214	ΔmutS	mutS49	NZ_CP066804.1	171068	BPS	A	G
	P. sp. LC0214	ΔmutS	mutS30	NZ_CP066804.1	171287	BPS	C	T
	P. sp. LC0214	ΔmutS	mutS1	NZ_CP066804.1	171470	BPS	C	T
	P. sp. LC0214	ΔmutS	mutS50	NZ_CP066804.1	171710	BPS	T	C
	P. sp. LC0214	ΔmutS	mutS10	NZ_CP066804.1	171725	BPS	C	T
	P. sp. LC0214	ΔmutS	mutS58	NZ_CP066804.1	172054	BPS	C	T
	P. sp. LC0214	ΔmutS	mutS35	NZ_CP066804.1	172222	BPS	T	C
	P. sp. LC0214	ΔmutS	mutS11	NZ_CP066804.1	172382	BPS	G	A
	P. sp. LC0214	ΔmutS	mutS39	NZ_CP066804.1	172523	BPS	A	G
	P. sp. LC0214	ΔmutS	mutS48	NZ_CP066804.1	172796	BPS	A	G
	P. sp. LC0214	ΔmutS	mutS34	NZ_CP066804.1	172951	BPS	T	C
	P. sp. LC0214	ΔmutS	mutS58	NZ_CP066804.1	173230	BPS	A	G
	P. sp. LC0214	ΔmutS	mutS8	NZ_CP066804.1	173561	BPS	A	G
	P. sp. LC0214	ΔmutS	mutS7	NZ_CP066804.1	174255	BPS	A	G
	P. sp. LC0214	ΔmutS	mutS1	NZ_CP066804.1	174801	BPS	C	T
	P. sp. LC0214	ΔmutS	mutS26	NZ_CP066804.1	175105	BPS	G	A
	P. sp. LC0214	ΔmutS	mutS59	NZ_CP066804.1	175232	BPS	G	A
	P. sp. LC0214	ΔmutS	mutS14	NZ_CP066804.1	175312	BPS	C	T
	P. sp. LC0214	ΔmutS	mutS14	NZ_CP066804.1	175763	BPS	T	C
	P. sp. LC0214	ΔmutS	mutS48	NZ_CP066804.1	175909	BPS	A	G
	P. sp. LC0214	ΔmutS	mutS43	NZ_CP066804.1	175957	BPS	A	G
	P. sp. LC0214	ΔmutS	mutS26	NZ_CP066804.1	176015	BPS	C	T
	P. sp. LC0214	ΔmutS	mutS20	NZ_CP066804.1	176431	BPS	A	G
	P. sp. LC0214	ΔmutS	mutS37	NZ_CP066804.1	176617	BPS	C	T
	P. sp. LC0214	ΔmutS	mutS34	NZ_CP066804.1	176906	BPS	A	G
	P. sp. LC0214	ΔmutS	mutS4	NZ_CP066804.1	176954	BPS	A	G
	P. sp. LC0214	ΔmutS	mutS58	NZ_CP066804.1	177165	BPS	T	C
	P. sp. LC0214	ΔmutS	mutS26	NZ_CP066804.1	177264	BPS	A	G
	P. sp. LC0214	ΔmutS	mutS17	NZ_CP066804.1	177551	BPS	A	G
	P. sp. LC0214	ΔmutS	mutS35	NZ_CP066804.1	177560	BPS	A	G
	P. sp. LC0214	ΔmutS	mutS14	NZ_CP066804.1	177579	BPS	A	G
	P. sp. LC0214	ΔmutS	mutS34	NZ_CP066804.1	177698	BPS	A	G
	P. sp. LC0214	ΔmutS	mutS17	NZ_CP066804.1	178458	BPS	T	C
	P. sp. LC0214	ΔmutS	mutS53	NZ_CP066804.1	178496	BPS	C	T
	P. sp. LC0214	ΔmutS	mutS18	NZ_CP066804.1	178659	BPS	T	C
	P. sp. LC0214	ΔmutS	mutS21	NZ_CP066804.1	178670	BPS	C	T
	P. sp. LC0214	ΔmutS	mutS2	NZ_CP066804.1	178825	BPS	C	T
	P. sp. LC0214	ΔmutS	mutS1	NZ_CP066804.1	179071	BPS	A	G
	P. sp. LC0214	ΔmutS	mutS50	NZ_CP066804.1	179225	BPS	A	G
	P. sp. LC0214	ΔmutS	mutS37	NZ_CP066804.1	179384	BPS	C	T
	P. sp. LC0214	ΔmutS	mutS50	NZ_CP066804.1	179635	BPS	A	G
	P. sp. LC0214	ΔmutS	mutS6	NZ_CP066804.1	179728	BPS	A	G
	P. sp. LC0214	ΔmutS	mutS27	NZ_CP066804.1	179777	BPS	A	G
	P. sp. LC0214	ΔmutS	mutS37	NZ_CP066804.1	179894	BPS	C	T
	P. sp. LC0214	ΔmutS	mutS49	NZ_CP066804.1	179985	BPS	A	G
	P. sp. LC0214	ΔmutS	mutS41	NZ_CP066804.1	180384	BPS	A	G
	P. sp. LC0214	ΔmutS	mutS1	NZ_CP066804.1	180534	BPS	T	C
	P. sp. LC0214	ΔmutS	mutS8	NZ_CP066804.1	180562	BPS	T	C
	P. sp. LC0214	ΔmutS	mutS4	NZ_CP066804.1	180678	BPS	T	C
	P. sp. LC0214	ΔmutS	mutS37	NZ_CP066804.1	180775	BPS	G	A
	P. sp. LC0214	ΔmutS	mutS53	NZ_CP066804.1	180779	BPS	C	T
	P. sp. LC0214	ΔmutS	mutS12	NZ_CP066804.1	180970	BPS	A	G
	P. sp. LC0214	ΔmutS	mutS48	NZ_CP066804.1	181084	BPS	A	G
	P. sp. LC0214	ΔmutS	mutS34	NZ_CP066804.1	181498	BPS	G	T
	P. sp. LC0214	ΔmutS	mutS2	NZ_CP066804.1	181507	BPS	C	T
	P. sp. LC0214	ΔmutS	mutS37	NZ_CP066804.1	181633	BPS	G	A
	P. sp. LC0214	ΔmutS	mutS34	NZ_CP066804.1	181667	BPS	A	G
	P. sp. LC0214	ΔmutS	mutS54	NZ_CP066804.1	181747	BPS	A	G
	P. sp. LC0214	ΔmutS	mutS42	NZ_CP066804.1	181867	BPS	C	T
	P. sp. LC0214	ΔmutS	mutS37	NZ_CP066804.1	181870	BPS	A	G
	P. sp. LC0214	ΔmutS	mutS44	NZ_CP066804.1	182211	BPS	T	C
	P. sp. LC0214	ΔmutS	mutS46	NZ_CP066804.1	182462	BPS	G	A
	P. sp. LC0214	ΔmutS	mutS24	NZ_CP066804.1	182562	BPS	A	G
	P. sp. LC0214	ΔmutS	mutS21	NZ_CP066804.1	182650	BPS	C	T
	P. sp. LC0214	ΔmutS	mutS42	NZ_CP066804.1	182810	BPS	G	T
	P. sp. LC0214	ΔmutS	mutS52	NZ_CP066804.1	183439	BPS	A	G
	P. sp. LC0214	ΔmutS	mutS54	NZ_CP066804.1	183562	BPS	A	G
	P. sp. LC0214	ΔmutS	mutS1	NZ_CP066804.1	183720	BPS	A	G
	P. sp. LC0214	ΔmutS	mutS41	NZ_CP066804.1	183724	BPS	A	G
	P. sp. LC0214	ΔmutS	mutS39	NZ_CP066804.1	183799	BPS	T	C
	P. sp. LC0214	ΔmutS	mutS53	NZ_CP066804.1	183829	BPS	T	C
	P. sp. LC0214	ΔmutS	mutS10	NZ_CP066804.1	183873	BPS	C	T
	P. sp. LC0214	ΔmutS	mutS54	NZ_CP066804.1	184130	BPS	G	A
	P. sp. LC0214	ΔmutS	mutS12	NZ_CP066804.1	184192	BPS	A	G
	P. sp. LC0214	ΔmutS	mutS1	NZ_CP066804.1	184251	BPS	C	T
	P. sp. LC0214	ΔmutS	mutS55	NZ_CP066804.1	184705	BPS	T	C
	P. sp. LC0214	ΔmutS	mutS48	NZ_CP066804.1	185282	BPS	A	G
	P. sp. LC0214	ΔmutS	mutS37	NZ_CP066804.1	185356	BPS	A	G
	P. sp. LC0214	ΔmutS	mutS31	NZ_CP066804.1	185461	BPS	A	G
	P. sp. LC0214	ΔmutS	mutS39	NZ_CP066804.1	185469	BPS	A	G
	P. sp. LC0214	ΔmutS	mutS46	NZ_CP066804.1	185556	BPS	A	G
	P. sp. LC0214	ΔmutS	mutS3	NZ_CP066804.1	185757	BPS	A	G
	P. sp. LC0214	ΔmutS	mutS37	NZ_CP066804.1	186042	BPS	A	G
	P. sp. LC0214	ΔmutS	mutS53	NZ_CP066804.1	186126	BPS	C	T
	P. sp. LC0214	ΔmutS	mutS10	NZ_CP066804.1	186990	BPS	A	G
	P. sp. LC0214	ΔmutS	mutS59	NZ_CP066804.1	187047	BPS	A	G
	P. sp. LC0214	ΔmutS	mutS2	NZ_CP066804.1	187211	BPS	A	G
	P. sp. LC0214	ΔmutS	mutS16	NZ_CP066804.1	187400	BPS	C	T
	P. sp. LC0214	ΔmutS	mutS18	NZ_CP066804.1	187697	BPS	A	G
	P. sp. LC0214	ΔmutS	mutS2	NZ_CP066804.1	187758	BPS	T	C
	P. sp. LC0214	ΔmutS	mutS34	NZ_CP066804.1	187829	BPS	C	T
	P. sp. LC0214	ΔmutS	mutS56	NZ_CP066804.1	187872	BPS	A	G
	P. sp. LC0214	ΔmutS	mutS21	NZ_CP066804.1	187913	BPS	A	G
	P. sp. LC0214	ΔmutS	mutS54	NZ_CP066804.1	188114	BPS	T	C
	P. sp. LC0214	ΔmutS	mutS26	NZ_CP066804.1	188171	BPS	A	G
	P. sp. LC0214	ΔmutS	mutS56	NZ_CP066804.1	188249	BPS	A	G
	P. sp. LC0214	ΔmutS	mutS20	NZ_CP066804.1	188290	BPS	A	G
	P. sp. LC0214	ΔmutS	mutS45	NZ_CP066804.1	188603	BPS	A	G
	P. sp. LC0214	ΔmutS	mutS24	NZ_CP066804.1	188708	BPS	A	G
	P. sp. LC0214	ΔmutS	mutS24	NZ_CP066804.1	188912	BPS	A	G
	P. sp. LC0214	ΔmutS	mutS14	NZ_CP066804.1	188936	BPS	A	G
	P. sp. LC0214	ΔmutS	mutS38	NZ_CP066804.1	189017	BPS	A	G
	P. sp. LC0214	ΔmutS	mutS60	NZ_CP066804.1	189443	BPS	C	T
	P. sp. LC0214	ΔmutS	mutS35	NZ_CP066804.1	189607	BPS	A	G
	P. sp. LC0214	ΔmutS	mutS58	NZ_CP066804.1	189609	BPS	C	T
	P. sp. LC0214	ΔmutS	mutS37	NZ_CP066804.1	189806	BPS	G	A
	P. sp. LC0214	ΔmutS	mutS1	NZ_CP066804.1	190115	BPS	A	G
	P. sp. LC0214	ΔmutS	mutS48	NZ_CP066804.1	190163	BPS	A	G
	P. sp. LC0214	ΔmutS	mutS20	NZ_CP066804.1	190167	BPS	A	G
	P. sp. LC0214	ΔmutS	mutS27	NZ_CP066804.1	190502	BPS	C	T
	P. sp. LC0214	ΔmutS	mutS26	NZ_CP066804.1	190698	BPS	A	G
	P. sp. LC0214	ΔmutS	mutS54	NZ_CP066804.1	191127	BPS	A	G
	P. sp. LC0214	ΔmutS	mutS20	NZ_CP066804.1	191404	BPS	A	G
	P. sp. LC0214	ΔmutS	mutS52	NZ_CP066804.1	192115	BPS	A	G
	P. sp. LC0214	ΔmutS	mutS16	NZ_CP066804.1	192245	BPS	C	T
	P. sp. LC0214	ΔmutS	mutS21	NZ_CP066804.1	192456	BPS	A	G
	P. sp. LC0214	ΔmutS	mutS50	NZ_CP066804.1	192688	BPS	T	C
	P. sp. LC0214	ΔmutS	mutS48	NZ_CP066804.1	192727	BPS	A	G
	P. sp. LC0214	ΔmutS	mutS35	NZ_CP066804.1	192862	BPS	T	C
	P. sp. LC0214	ΔmutS	mutS17	NZ_CP066804.1	193149	BPS	A	G
	P. sp. LC0214	ΔmutS	mutS31	NZ_CP066804.1	193507	BPS	A	G
	P. sp. LC0214	ΔmutS	mutS54	NZ_CP066804.1	193803	BPS	A	G
	P. sp. LC0214	ΔmutS	mutS34	NZ_CP066804.1	193948	BPS	A	G
	P. sp. LC0214	ΔmutS	mutS58	NZ_CP066804.1	194106	BPS	A	G
	P. sp. LC0214	ΔmutS	mutS38	NZ_CP066804.1	194198	BPS	T	C
	P. sp. LC0214	ΔmutS	mutS52	NZ_CP066804.1	194369	BPS	A	G
	P. sp. LC0214	ΔmutS	mutS50	NZ_CP066804.1	194704	BPS	A	G
	P. sp. LC0214	ΔmutS	mutS17	NZ_CP066804.1	194737	BPS	C	T
	P. sp. LC0214	ΔmutS	mutS49	NZ_CP066804.1	195012	BPS	C	T
	P. sp. LC0214	ΔmutS	mutS36	NZ_CP066804.1	195037	BPS	A	G
	P. sp. LC0214	ΔmutS	mutS10	NZ_CP066804.1	195081	BPS	C	T
	P. sp. LC0214	ΔmutS	mutS30	NZ_CP066804.1	195082	BPS	A	G
	P. sp. LC0214	ΔmutS	mutS26	NZ_CP066804.1	195203	BPS	C	T
	P. sp. LC0214	ΔmutS	mutS18	NZ_CP066804.1	195349	BPS	C	T
	P. sp. LC0214	ΔmutS	mutS45	NZ_CP066804.1	195561	BPS	G	A
	P. sp. LC0214	ΔmutS	mutS42	NZ_CP066804.1	196040	BPS	T	C
	P. sp. LC0214	ΔmutS	mutS48	NZ_CP066804.1	196048	BPS	G	A
	P. sp. LC0214	ΔmutS	mutS34	NZ_CP066804.1	196050	BPS	A	G
	P. sp. LC0214	ΔmutS	mutS10	NZ_CP066804.1	196155	BPS	A	G
	P. sp. LC0214	ΔmutS	mutS44	NZ_CP066804.1	196265	BPS	C	T
	P. sp. LC0214	ΔmutS	mutS58	NZ_CP066804.1	196386	BPS	G	A
	P. sp. LC0214	ΔmutS	mutS38	NZ_CP066804.1	196676	BPS	T	C
	P. sp. LC0214	ΔmutS	mutS27	NZ_CP066804.1	196814	BPS	A	G
	P. sp. LC0214	ΔmutS	mutS5	NZ_CP066804.1	196823	BPS	C	T
	P. sp. LC0214	ΔmutS	mutS59	NZ_CP066804.1	197059	BPS	A	G
	P. sp. LC0214	ΔmutS	mutS11	NZ_CP066804.1	197342	BPS	T	C
	P. sp. LC0214	ΔmutS	mutS6	NZ_CP066804.1	197370	BPS	C	T
	P. sp. LC0214	ΔmutS	mutS58	NZ_CP066804.1	197565	BPS	G	A
	P. sp. LC0214	ΔmutS	mutS14	NZ_CP066804.1	197581	BPS	A	G
	P. sp. LC0214	ΔmutS	mutS59	NZ_CP066804.1	197641	BPS	A	G
	P. sp. LC0214	ΔmutS	mutS16	NZ_CP066804.1	197769	BPS	A	G
	P. sp. LC0214	ΔmutS	mutS17	NZ_CP066804.1	198308	BPS	T	C
	P. sp. LC0214	ΔmutS	mutS9	NZ_CP066804.1	198334	BPS	A	G
	P. sp. LC0214	ΔmutS	mutS26	NZ_CP066804.1	198441	BPS	A	G
	P. sp. LC0214	ΔmutS	mutS53	NZ_CP066804.1	199330	BPS	T	C
	P. sp. LC0214	ΔmutS	mutS59	NZ_CP066804.1	199425	BPS	A	G
	P. sp. LC0214	ΔmutS	mutS17	NZ_CP066804.1	199440	BPS	C	T
	P. sp. LC0214	ΔmutS	mutS31	NZ_CP066804.1	199670	BPS	T	C
	P. sp. LC0214	ΔmutS	mutS32	NZ_CP066804.1	199871	BPS	A	G
	P. sp. LC0214	ΔmutS	mutS41	NZ_CP066804.1	200417	BPS	A	G
	P. sp. LC0214	ΔmutS	mutS59	NZ_CP066804.1	200472	BPS	T	C
	P. sp. LC0214	ΔmutS	mutS27	NZ_CP066804.1	200841	BPS	A	G
	P. sp. LC0214	ΔmutS	mutS37	NZ_CP066804.1	201271	BPS	C	T
	P. sp. LC0214	ΔmutS	mutS3	NZ_CP066804.1	201425	BPS	C	T
	P. sp. LC0214	ΔmutS	mutS34	NZ_CP066804.1	201664	BPS	A	G
	P. sp. LC0214	ΔmutS	mutS37	NZ_CP066804.1	201667	BPS	T	C
	P. sp. LC0214	ΔmutS	mutS5	NZ_CP066804.1	201691	BPS	A	G
	P. sp. LC0214	ΔmutS	mutS10	NZ_CP066804.1	201877	BPS	T	C
	P. sp. LC0214	ΔmutS	mutS39	NZ_CP066804.1	202247	BPS	A	G
	P. sp. LC0214	ΔmutS	mutS17	NZ_CP066804.1	202504	BPS	A	G
	P. sp. LC0214	ΔmutS	mutS55	NZ_CP066804.1	202737	BPS	G	A
	P. sp. LC0214	ΔmutS	mutS11	NZ_CP066804.1	202864	BPS	C	T
	P. sp. LC0214	ΔmutS	mutS40	NZ_CP066804.1	202972	BPS	A	G
	P. sp. LC0214	ΔmutS	mutS24	NZ_CP066804.1	203062	BPS	A	G
	P. sp. LC0214	ΔmutS	mutS49	NZ_CP066804.1	203160	BPS	C	T
	P. sp. LC0214	ΔmutS	mutS22	NZ_CP066804.1	203617	BPS	A	G
	P. sp. LC0214	ΔmutS	mutS44	NZ_CP066804.1	203734	BPS	A	G
	P. sp. LC0214	ΔmutS	mutS54	NZ_CP066804.1	204043	BPS	C	T
	P. sp. LC0214	ΔmutS	mutS32	NZ_CP066804.1	204191	BPS	C	T
	P. sp. LC0214	ΔmutS	mutS59	NZ_CP066804.1	204511	BPS	A	G
	P. sp. LC0214	ΔmutS	mutS33	NZ_CP066804.1	204757	BPS	A	G
	P. sp. LC0214	ΔmutS	mutS17	NZ_CP066804.1	204963	BPS	A	G
	P. sp. LC0214	ΔmutS	mutS33	NZ_CP066804.1	205124	BPS	A	G
	P. sp. LC0214	ΔmutS	mutS30	NZ_CP066804.1	205254	BPS	C	T
	P. sp. LC0214	ΔmutS	mutS10	NZ_CP066804.1	205329	BPS	G	A
	P. sp. LC0214	ΔmutS	mutS45	NZ_CP066804.1	205583	BPS	A	G
	P. sp. LC0214	ΔmutS	mutS49	NZ_CP066804.1	205610	BPS	A	G
	P. sp. LC0214	ΔmutS	mutS38	NZ_CP066804.1	205904	BPS	C	T
	P. sp. LC0214	ΔmutS	mutS37	NZ_CP066804.1	206098	BPS	C	T
	P. sp. LC0214	ΔmutS	mutS17	NZ_CP066804.1	206426	BPS	T	C
	P. sp. LC0214	ΔmutS	mutS4	NZ_CP066804.1	206432	BPS	C	T
	P. sp. LC0214	ΔmutS	mutS43	NZ_CP066804.1	207014	BPS	A	G
	P. sp. LC0214	ΔmutS	mutS1	NZ_CP066804.1	207181	BPS	A	G
	P. sp. LC0214	ΔmutS	mutS3	NZ_CP066804.1	207243	BPS	A	G
	P. sp. LC0214	ΔmutS	mutS6	NZ_CP066804.1	207552	BPS	A	G
	P. sp. LC0214	ΔmutS	mutS44	NZ_CP066804.1	208043	BPS	T	C
	P. sp. LC0214	ΔmutS	mutS45	NZ_CP066804.1	208110	BPS	T	C
	P. sp. LC0214	ΔmutS	mutS36	NZ_CP066804.1	208230	BPS	A	G
	P. sp. LC0214	ΔmutS	mutS46	NZ_CP066804.1	208407	BPS	A	G
	P. sp. LC0214	ΔmutS	mutS41	NZ_CP066804.1	208799	BPS	T	C
	P. sp. LC0214	ΔmutS	mutS14	NZ_CP066804.1	209036	BPS	T	C
	P. sp. LC0214	ΔmutS	mutS34	NZ_CP066804.1	209043	BPS	G	A
	P. sp. LC0214	ΔmutS	mutS33	NZ_CP066804.1	209349	BPS	A	G
	P. sp. LC0214	ΔmutS	mutS5	NZ_CP066804.1	209365	BPS	C	T
	P. sp. LC0214	ΔmutS	mutS8	NZ_CP066804.1	209493	BPS	A	G
	P. sp. LC0214	ΔmutS	mutS48	NZ_CP066804.1	209512	BPS	T	C
	P. sp. LC0214	ΔmutS	mutS4	NZ_CP066804.1	209626	BPS	T	C
	P. sp. LC0214	ΔmutS	mutS33	NZ_CP066804.1	209831	BPS	A	G
	P. sp. LC0214	ΔmutS	mutS36	NZ_CP066804.1	210212	BPS	A	G
	P. sp. LC0214	ΔmutS	mutS2	NZ_CP066804.1	210450	BPS	A	G
	P. sp. LC0214	ΔmutS	mutS59	NZ_CP066804.1	210614	BPS	T	C
	P. sp. LC0214	ΔmutS	mutS27	NZ_CP066804.1	210795	BPS	A	G
	P. sp. LC0214	ΔmutS	mutS43	NZ_CP066804.1	211194	BPS	A	G
	P. sp. LC0214	ΔmutS	mutS17	NZ_CP066804.1	211284	BPS	C	T
	P. sp. LC0214	ΔmutS	mutS56	NZ_CP066804.1	211519	BPS	C	T
	P. sp. LC0214	ΔmutS	mutS50	NZ_CP066804.1	212025	BPS	T	C
	P. sp. LC0214	ΔmutS	mutS43	NZ_CP066804.1	212453	BPS	C	T
	P. sp. LC0214	ΔmutS	mutS12	NZ_CP066804.1	212654	BPS	A	G
	P. sp. LC0214	ΔmutS	mutS10	NZ_CP066804.1	212861	BPS	C	T
	P. sp. LC0214	ΔmutS	mutS8	NZ_CP066804.1	213799	BPS	T	C
	P. sp. LC0214	ΔmutS	mutS50	NZ_CP066804.1	214145	BPS	C	T
	P. sp. LC0214	ΔmutS	mutS15	NZ_CP066804.1	214209	BPS	A	G
	P. sp. LC0214	ΔmutS	mutS41	NZ_CP066804.1	214335	BPS	T	C
	P. sp. LC0214	ΔmutS	mutS56	NZ_CP066804.1	214596	BPS	T	C
	P. sp. LC0214	ΔmutS	mutS32	NZ_CP066804.1	214716	BPS	G	A
	P. sp. LC0214	ΔmutS	mutS53	NZ_CP066804.1	214886	BPS	A	G
	P. sp. LC0214	ΔmutS	mutS8	NZ_CP066804.1	214926	BPS	A	G
	P. sp. LC0214	ΔmutS	mutS14	NZ_CP066804.1	214960	BPS	C	T
	P. sp. LC0214	ΔmutS	mutS40	NZ_CP066804.1	215184	BPS	A	G
	P. sp. LC0214	ΔmutS	mutS31	NZ_CP066804.1	215247	BPS	T	C
	P. sp. LC0214	ΔmutS	mutS15	NZ_CP066804.1	215411	BPS	A	G
	P. sp. LC0214	ΔmutS	mutS39	NZ_CP066804.1	215651	BPS	T	C
	P. sp. LC0214	ΔmutS	mutS33	NZ_CP066804.1	215755	BPS	C	T
	P. sp. LC0214	ΔmutS	mutS40	NZ_CP066804.1	215811	BPS	A	G
	P. sp. LC0214	ΔmutS	mutS1	NZ_CP066804.1	216150	BPS	C	T
	P. sp. LC0214	ΔmutS	mutS18	NZ_CP066804.1	216368	BPS	T	C
	P. sp. LC0214	ΔmutS	mutS58	NZ_CP066804.1	216818	BPS	A	G
	P. sp. LC0214	ΔmutS	mutS54	NZ_CP066804.1	216936	BPS	C	T
	P. sp. LC0214	ΔmutS	mutS5	NZ_CP066804.1	217038	BPS	T	C
	P. sp. LC0214	ΔmutS	mutS30	NZ_CP066804.1	217136	BPS	C	T
	P. sp. LC0214	ΔmutS	mutS8	NZ_CP066804.1	217165	BPS	A	G
	P. sp. LC0214	ΔmutS	mutS56	NZ_CP066804.1	217172	BPS	T	C
	P. sp. LC0214	ΔmutS	mutS16	NZ_CP066804.1	217308	BPS	C	T
	P. sp. LC0214	ΔmutS	mutS34	NZ_CP066804.1	217365	BPS	C	T
	P. sp. LC0214	ΔmutS	mutS57	NZ_CP066804.1	217780	BPS	T	C
	P. sp. LC0214	ΔmutS	mutS42	NZ_CP066804.1	218259	BPS	T	C
	P. sp. LC0214	ΔmutS	mutS31	NZ_CP066804.1	218325	BPS	A	G
	P. sp. LC0214	ΔmutS	mutS30	NZ_CP066804.1	218403	BPS	T	C
	P. sp. LC0214	ΔmutS	mutS45	NZ_CP066804.1	218822	BPS	G	A
	P. sp. LC0214	ΔmutS	mutS46	NZ_CP066804.1	218875	BPS	A	G
	P. sp. LC0214	ΔmutS	mutS12	NZ_CP066804.1	218928	BPS	C	T
	P. sp. LC0214	ΔmutS	mutS31	NZ_CP066804.1	218987	BPS	A	G
	P. sp. LC0214	ΔmutS	mutS2	NZ_CP066804.1	219018	BPS	A	G
	P. sp. LC0214	ΔmutS	mutS5	NZ_CP066804.1	219172	BPS	A	G
	P. sp. LC0214	ΔmutS	mutS20	NZ_CP066804.1	219291	BPS	A	G
	P. sp. LC0214	ΔmutS	mutS27	NZ_CP066804.1	219340	BPS	G	A
	P. sp. LC0214	ΔmutS	mutS48	NZ_CP066804.1	219351	BPS	T	C
	P. sp. LC0214	ΔmutS	mutS10	NZ_CP066804.1	219470	BPS	A	T
	P. sp. LC0214	ΔmutS	mutS1	NZ_CP066804.1	219513	BPS	A	G
	P. sp. LC0214	ΔmutS	mutS53	NZ_CP066804.1	219983	BPS	A	G
	P. sp. LC0214	ΔmutS	mutS39	NZ_CP066804.1	220112	BPS	T	C
	P. sp. LC0214	ΔmutS	mutS32	NZ_CP066804.1	220115	BPS	T	C
	P. sp. LC0214	ΔmutS	mutS8	NZ_CP066804.1	220165	BPS	A	G
	P. sp. LC0214	ΔmutS	mutS2	NZ_CP066804.1	220318	BPS	T	C
	P. sp. LC0214	ΔmutS	mutS2	NZ_CP066804.1	220410	BPS	A	G
	P. sp. LC0214	ΔmutS	mutS40	NZ_CP066804.1	220446	BPS	A	G
	P. sp. LC0214	ΔmutS	mutS43	NZ_CP066804.1	220735	BPS	A	G
	P. sp. LC0214	ΔmutS	mutS59	NZ_CP066804.1	220854	BPS	G	A
	P. sp. LC0214	ΔmutS	mutS45	NZ_CP066804.1	220880	BPS	A	G
	P. sp. LC0214	ΔmutS	mutS43	NZ_CP066804.1	220885	BPS	A	G
	P. sp. LC0214	ΔmutS	mutS16	NZ_CP066804.1	221296	BPS	C	T
	P. sp. LC0214	ΔmutS	mutS4	NZ_CP066804.1	221405	BPS	C	T
	P. sp. LC0214	ΔmutS	mutS30	NZ_CP066804.1	221424	BPS	C	T
	P. sp. LC0214	ΔmutS	mutS2	NZ_CP066804.1	221495	BPS	C	T
	P. sp. LC0214	ΔmutS	mutS10	NZ_CP066804.1	221694	BPS	C	T
	P. sp. LC0214	ΔmutS	mutS12	NZ_CP066804.1	221914	BPS	G	A
	P. sp. LC0214	ΔmutS	mutS42	NZ_CP066804.1	222256	BPS	A	G
	P. sp. LC0214	ΔmutS	mutS39	NZ_CP066804.1	222351	BPS	C	T
	P. sp. LC0214	ΔmutS	mutS7	NZ_CP066804.1	222555	BPS	A	G
	P. sp. LC0214	ΔmutS	mutS32	NZ_CP066804.1	223300	BPS	T	C
	P. sp. LC0214	ΔmutS	mutS43	NZ_CP066804.1	223418	BPS	C	T
	P. sp. LC0214	ΔmutS	mutS34	NZ_CP066804.1	223856	BPS	T	A
	P. sp. LC0214	ΔmutS	mutS49	NZ_CP066804.1	223863	BPS	A	G
	P. sp. LC0214	ΔmutS	mutS22	NZ_CP066804.1	224002	BPS	G	A
	P. sp. LC0214	ΔmutS	mutS38	NZ_CP066804.1	224051	BPS	T	C
	P. sp. LC0214	ΔmutS	mutS55	NZ_CP066804.1	224438	BPS	T	C
	P. sp. LC0214	ΔmutS	mutS31	NZ_CP066804.1	224738	BPS	G	A
	P. sp. LC0214	ΔmutS	mutS15	NZ_CP066804.1	225474	BPS	A	G
	P. sp. LC0214	ΔmutS	mutS55	NZ_CP066804.1	225541	BPS	A	G
	P. sp. LC0214	ΔmutS	mutS16	NZ_CP066804.1	225968	BPS	A	G
	P. sp. LC0214	ΔmutS	mutS24	NZ_CP066804.1	226604	BPS	G	A
	P. sp. LC0214	ΔmutS	mutS18	NZ_CP066804.1	226801	BPS	T	C
	P. sp. LC0214	ΔmutS	mutS54	NZ_CP066804.1	227056	BPS	A	G
	P. sp. LC0214	ΔmutS	mutS31	NZ_CP066804.1	227158	BPS	A	C
	P. sp. LC0214	ΔmutS	mutS43	NZ_CP066804.1	227186	BPS	C	T
	P. sp. LC0214	ΔmutS	mutS46	NZ_CP066804.1	227404	BPS	T	C
	P. sp. LC0214	ΔmutS	mutS37	NZ_CP066804.1	227516	BPS	C	T
	P. sp. LC0214	ΔmutS	mutS31	NZ_CP066804.1	227703	BPS	T	C
	P. sp. LC0214	ΔmutS	mutS58	NZ_CP066804.1	227714	BPS	G	A
	P. sp. LC0214	ΔmutS	mutS36	NZ_CP066804.1	227926	BPS	T	C
	P. sp. LC0214	ΔmutS	mutS12	NZ_CP066804.1	228281	BPS	G	A
	P. sp. LC0214	ΔmutS	mutS49	NZ_CP066804.1	228525	BPS	A	G
	P. sp. LC0214	ΔmutS	mutS57	NZ_CP066804.1	228531	BPS	T	C
	P. sp. LC0214	ΔmutS	mutS49	NZ_CP066804.1	228742	BPS	T	C
	P. sp. LC0214	ΔmutS	mutS48	NZ_CP066804.1	228886	BPS	T	C
	P. sp. LC0214	ΔmutS	mutS24	NZ_CP066804.1	228918	BPS	T	C
	P. sp. LC0214	ΔmutS	mutS36	NZ_CP066804.1	229075	BPS	C	T
	P. sp. LC0214	ΔmutS	mutS22	NZ_CP066804.1	229126	BPS	C	T
	P. sp. LC0214	ΔmutS	mutS28	NZ_CP066804.1	229153	BPS	T	C
	P. sp. LC0214	ΔmutS	mutS37	NZ_CP066804.1	229368	BPS	A	G
	P. sp. LC0214	ΔmutS	mutS34	NZ_CP066804.1	229666	BPS	A	G
	P. sp. LC0214	ΔmutS	mutS38	NZ_CP066804.1	229856	BPS	A	G
	P. sp. LC0214	ΔmutS	mutS17	NZ_CP066804.1	229963	BPS	C	T
	P. sp. LC0214	ΔmutS	mutS1	NZ_CP066804.1	230155	BPS	C	G
	P. sp. LC0214	ΔmutS	mutS17	NZ_CP066804.1	230203	BPS	A	G
	P. sp. LC0214	ΔmutS	mutS37	NZ_CP066804.1	230261	BPS	G	A
	P. sp. LC0214	ΔmutS	mutS43	NZ_CP066804.1	230405	BPS	T	C
	P. sp. LC0214	ΔmutS	mutS18	NZ_CP066804.1	230783	BPS	A	G
	P. sp. LC0214	ΔmutS	mutS27	NZ_CP066804.1	231206	BPS	T	C
	P. sp. LC0214	ΔmutS	mutS12	NZ_CP066804.1	231334	BPS	C	T
	P. sp. LC0214	ΔmutS	mutS44	NZ_CP066804.1	231367	BPS	A	G
	P. sp. LC0214	ΔmutS	mutS31	NZ_CP066804.1	231939	BPS	C	T
	P. sp. LC0214	ΔmutS	mutS50	NZ_CP066804.1	232077	BPS	A	G
	P. sp. LC0214	ΔmutS	mutS3	NZ_CP066804.1	232138	BPS	G	A
	P. sp. LC0214	ΔmutS	mutS30	NZ_CP066804.1	232277	BPS	T	C
	P. sp. LC0214	ΔmutS	mutS17	NZ_CP066804.1	232355	BPS	A	G
	P. sp. LC0214	ΔmutS	mutS31	NZ_CP066804.1	232616	BPS	A	G
	P. sp. LC0214	ΔmutS	mutS45	NZ_CP066804.1	232667	BPS	C	T
	P. sp. LC0214	ΔmutS	mutS34	NZ_CP066804.1	233075	BPS	A	G
	P. sp. LC0214	ΔmutS	mutS39	NZ_CP066804.1	233210	BPS	A	G
	P. sp. LC0214	ΔmutS	mutS37	NZ_CP066804.1	233244	BPS	A	G
	P. sp. LC0214	ΔmutS	mutS3	NZ_CP066804.1	233332	BPS	C	T
	P. sp. LC0214	ΔmutS	mutS33	NZ_CP066804.1	233537	BPS	A	G
	P. sp. LC0214	ΔmutS	mutS22	NZ_CP066804.1	233559	BPS	A	G
	P. sp. LC0214	ΔmutS	mutS5	NZ_CP066804.1	233629	BPS	T	C
	P. sp. LC0214	ΔmutS	mutS59	NZ_CP066804.1	233799	BPS	C	T
	P. sp. LC0214	ΔmutS	mutS9	NZ_CP066804.1	234213	BPS	A	G
	P. sp. LC0214	ΔmutS	mutS7	NZ_CP066804.1	234573	BPS	C	T
	P. sp. LC0214	ΔmutS	mutS28	NZ_CP066804.1	234617	BPS	T	C
	P. sp. LC0214	ΔmutS	mutS5	NZ_CP066804.1	234618	BPS	A	G
	P. sp. LC0214	ΔmutS	mutS5	NZ_CP066804.1	234643	BPS	G	A
	P. sp. LC0214	ΔmutS	mutS34	NZ_CP066804.1	234855	BPS	T	C
	P. sp. LC0214	ΔmutS	mutS43	NZ_CP066804.1	234889	BPS	A	G
	P. sp. LC0214	ΔmutS	mutS35	NZ_CP066804.1	234918	BPS	T	C
	P. sp. LC0214	ΔmutS	mutS21	NZ_CP066804.1	235298	BPS	T	C
	P. sp. LC0214	ΔmutS	mutS40	NZ_CP066804.1	235535	BPS	T	C
	P. sp. LC0214	ΔmutS	mutS9	NZ_CP066804.1	235562	BPS	A	G
	P. sp. LC0214	ΔmutS	mutS9	NZ_CP066804.1	235733	BPS	T	A
	P. sp. LC0214	ΔmutS	mutS26	NZ_CP066804.1	235736	BPS	A	G
	P. sp. LC0214	ΔmutS	mutS1	NZ_CP066804.1	235783	BPS	C	T
	P. sp. LC0214	ΔmutS	mutS43	NZ_CP066804.1	236335	BPS	A	G
	P. sp. LC0214	ΔmutS	mutS3	NZ_CP066804.1	236684	BPS	A	G
	P. sp. LC0214	ΔmutS	mutS1	NZ_CP066804.1	236723	BPS	A	G
	P. sp. LC0214	ΔmutS	mutS32	NZ_CP066804.1	236971	BPS	T	C
	P. sp. LC0214	ΔmutS	mutS44	NZ_CP066804.1	237029	BPS	T	C
	P. sp. LC0214	ΔmutS	mutS31	NZ_CP066804.1	237090	BPS	T	C
	P. sp. LC0214	ΔmutS	mutS39	NZ_CP066804.1	237423	BPS	T	C
	P. sp. LC0214	ΔmutS	mutS10	NZ_CP066804.1	237530	BPS	C	T
	P. sp. LC0214	ΔmutS	mutS26	NZ_CP066804.1	237596	BPS	T	C
	P. sp. LC0214	ΔmutS	mutS8	NZ_CP066804.1	237875	BPS	A	G
	P. sp. LC0214	ΔmutS	mutS48	NZ_CP066804.1	238030	BPS	T	C
	P. sp. LC0214	ΔmutS	mutS34	NZ_CP066804.1	238048	BPS	C	T
	P. sp. LC0214	ΔmutS	mutS1	NZ_CP066804.1	238197	BPS	G	A
	P. sp. LC0214	ΔmutS	mutS12	NZ_CP066804.1	238243	BPS	T	C
	P. sp. LC0214	ΔmutS	mutS26	NZ_CP066804.1	238389	BPS	C	T
	P. sp. LC0214	ΔmutS	mutS45	NZ_CP066804.1	238568	BPS	A	G
	P. sp. LC0214	ΔmutS	mutS1	NZ_CP066804.1	238602	BPS	A	G
	P. sp. LC0214	ΔmutS	mutS41	NZ_CP066804.1	238819	BPS	G	A
	P. sp. LC0214	ΔmutS	mutS21	NZ_CP066804.1	238901	BPS	A	G
	P. sp. LC0214	ΔmutS	mutS18	NZ_CP066804.1	238927	BPS	T	C
	P. sp. LC0214	ΔmutS	mutS30	NZ_CP066804.1	239002	BPS	A	G
	P. sp. LC0214	ΔmutS	mutS43	NZ_CP066804.1	239445	BPS	T	C
	P. sp. LC0214	ΔmutS	mutS12	NZ_CP066804.1	239886	BPS	A	G
	P. sp. LC0214	ΔmutS	mutS21	NZ_CP066804.1	239988	BPS	C	T
	P. sp. LC0214	ΔmutS	mutS1	NZ_CP066804.1	240062	BPS	C	T
	P. sp. LC0214	ΔmutS	mutS46	NZ_CP066804.1	240128	BPS	A	G
	P. sp. LC0214	ΔmutS	mutS1	NZ_CP066804.1	241065	BPS	C	T
	P. sp. LC0214	ΔmutS	mutS37	NZ_CP066804.1	241108	BPS	G	A
	P. sp. LC0214	ΔmutS	mutS22	NZ_CP066804.1	241133	BPS	G	A
	P. sp. LC0214	ΔmutS	mutS30	NZ_CP066804.1	241445	BPS	C	T
	P. sp. LC0214	ΔmutS	mutS52	NZ_CP066804.1	241472	BPS	A	G
	P. sp. LC0214	ΔmutS	mutS20	NZ_CP066804.1	241668	BPS	A	G
	P. sp. LC0214	ΔmutS	mutS34	NZ_CP066804.1	241833	BPS	T	C
	P. sp. LC0214	ΔmutS	mutS35	NZ_CP066804.1	242139	BPS	A	G
	P. sp. LC0214	ΔmutS	mutS6	NZ_CP066804.1	242288	BPS	T	C
	P. sp. LC0214	ΔmutS	mutS33	NZ_CP066804.1	242290	BPS	T	C
	P. sp. LC0214	ΔmutS	mutS35	NZ_CP066804.1	242305	BPS	A	G
	P. sp. LC0214	ΔmutS	mutS31	NZ_CP066804.1	242655	BPS	G	A
	P. sp. LC0214	ΔmutS	mutS50	NZ_CP066804.1	242979	BPS	C	T
	P. sp. LC0214	ΔmutS	mutS2	NZ_CP066804.1	243206	BPS	C	T
	P. sp. LC0214	ΔmutS	mutS12	NZ_CP066804.1	243259	BPS	C	T
	P. sp. LC0214	ΔmutS	mutS7	NZ_CP066804.1	243471	BPS	A	G
	P. sp. LC0214	ΔmutS	mutS28	NZ_CP066804.1	243612	BPS	T	C
	P. sp. LC0214	ΔmutS	mutS37	NZ_CP066804.1	243875	BPS	C	T
	P. sp. LC0214	ΔmutS	mutS6	NZ_CP066804.1	244237	BPS	A	G
	P. sp. LC0214	ΔmutS	mutS44	NZ_CP066804.1	244248	BPS	A	G
	P. sp. LC0214	ΔmutS	mutS26	NZ_CP066804.1	244673	BPS	A	G
	P. sp. LC0214	ΔmutS	mutS40	NZ_CP066804.1	244843	BPS	A	G
	P. sp. LC0214	ΔmutS	mutS53	NZ_CP066804.1	245196	BPS	C	T
	P. sp. LC0214	ΔmutS	mutS6	NZ_CP066804.1	245303	BPS	T	C
	P. sp. LC0214	ΔmutS	mutS31	NZ_CP066804.1	245848	BPS	A	G
	P. sp. LC0214	ΔmutS	mutS54	NZ_CP066804.1	246001	BPS	C	T
	P. sp. LC0214	ΔmutS	mutS37	NZ_CP066804.1	246073	BPS	C	T
	P. sp. LC0214	ΔmutS	mutS56	NZ_CP066804.1	246140	BPS	A	G
	P. sp. LC0214	ΔmutS	mutS53	NZ_CP066804.1	246435	BPS	A	G
	P. sp. LC0214	ΔmutS	mutS58	NZ_CP066804.1	246454	BPS	G	A
	P. sp. LC0214	ΔmutS	mutS38	NZ_CP066804.1	246736	BPS	A	G
	P. sp. LC0214	ΔmutS	mutS9	NZ_CP066804.1	247066	BPS	A	G
	P. sp. LC0214	ΔmutS	mutS34	NZ_CP066804.1	247202	BPS	T	C
	P. sp. LC0214	ΔmutS	mutS35	NZ_CP066804.1	247228	BPS	A	G
	P. sp. LC0214	ΔmutS	mutS10	NZ_CP066804.1	247330	BPS	A	G
	P. sp. LC0214	ΔmutS	mutS40	NZ_CP066804.1	247417	BPS	A	G
	P. sp. LC0214	ΔmutS	mutS54	NZ_CP066804.1	247441	BPS	C	T
	P. sp. LC0214	ΔmutS	mutS58	NZ_CP066804.1	247783	BPS	T	C
	P. sp. LC0214	ΔmutS	mutS28	NZ_CP066804.1	248102	BPS	A	G
	P. sp. LC0214	ΔmutS	mutS8	NZ_CP066804.1	248484	BPS	A	G
	P. sp. LC0214	ΔmutS	mutS9	NZ_CP066804.1	248813	BPS	T	C
	P. sp. LC0214	ΔmutS	mutS3	NZ_CP066804.1	249115	BPS	C	T
	P. sp. LC0214	ΔmutS	mutS1	NZ_CP066804.1	249144	BPS	C	T
	P. sp. LC0214	ΔmutS	mutS41	NZ_CP066804.1	249378	BPS	C	T
	P. sp. LC0214	ΔmutS	mutS41	NZ_CP066804.1	249596	BPS	C	T
	P. sp. LC0214	ΔmutS	mutS42	NZ_CP066804.1	249802	BPS	C	T
	P. sp. LC0214	ΔmutS	mutS60	NZ_CP066804.1	250142	BPS	T	C
	P. sp. LC0214	ΔmutS	mutS32	NZ_CP066804.1	250380	BPS	C	T
	P. sp. LC0214	ΔmutS	mutS22	NZ_CP066804.1	250664	BPS	A	G
	P. sp. LC0214	ΔmutS	mutS16	NZ_CP066804.1	250858	BPS	A	G
	P. sp. LC0214	ΔmutS	mutS21	NZ_CP066804.1	250915	BPS	T	C
	P. sp. LC0214	ΔmutS	mutS22	NZ_CP066804.1	250967	BPS	C	T
	P. sp. LC0214	ΔmutS	mutS38	NZ_CP066804.1	251000	BPS	G	A
	P. sp. LC0214	ΔmutS	mutS21	NZ_CP066804.1	251002	BPS	C	T
	P. sp. LC0214	ΔmutS	mutS21	NZ_CP066804.1	251396	BPS	C	T
	P. sp. LC0214	ΔmutS	mutS12	NZ_CP066804.1	251436	BPS	C	T
	P. sp. LC0214	ΔmutS	mutS53	NZ_CP066804.1	251464	BPS	A	G
	P. sp. LC0214	ΔmutS	mutS21	NZ_CP066804.1	252172	BPS	A	G
	P. sp. LC0214	ΔmutS	mutS24	NZ_CP066804.1	252266	BPS	A	G
	P. sp. LC0214	ΔmutS	mutS31	NZ_CP066804.1	252604	BPS	T	C
	P. sp. LC0214	ΔmutS	mutS56	NZ_CP066804.1	252720	BPS	A	G
	P. sp. LC0214	ΔmutS	mutS2	NZ_CP066804.1	252762	BPS	A	G
	P. sp. LC0214	ΔmutS	mutS42	NZ_CP066804.1	252933	BPS	A	G
	P. sp. LC0214	ΔmutS	mutS8	NZ_CP066804.1	252990	BPS	A	G
	P. sp. LC0214	ΔmutS	mutS6	NZ_CP066804.1	253059	BPS	A	G
	P. sp. LC0214	ΔmutS	mutS28	NZ_CP066804.1	253224	BPS	A	G
	P. sp. LC0214	ΔmutS	mutS52	NZ_CP066804.1	253353	BPS	A	G
	P. sp. LC0214	ΔmutS	mutS6	NZ_CP066804.1	253419	BPS	C	T
	P. sp. LC0214	ΔmutS	mutS44	NZ_CP066804.1	253529	BPS	C	T
	P. sp. LC0214	ΔmutS	mutS40	NZ_CP066804.1	253614	BPS	T	C
	P. sp. LC0214	ΔmutS	mutS12	NZ_CP066804.1	253633	BPS	G	A
	P. sp. LC0214	ΔmutS	mutS18	NZ_CP066804.1	253891	BPS	T	C
	P. sp. LC0214	ΔmutS	mutS18	NZ_CP066804.1	254115	BPS	A	G
	P. sp. LC0214	ΔmutS	mutS33	NZ_CP066804.1	254279	BPS	C	T
	P. sp. LC0214	ΔmutS	mutS26	NZ_CP066804.1	254294	BPS	A	G
	P. sp. LC0214	ΔmutS	mutS39	NZ_CP066804.1	254796	BPS	C	G
	P. sp. LC0214	ΔmutS	mutS54	NZ_CP066804.1	254827	BPS	G	A
	P. sp. LC0214	ΔmutS	mutS8	NZ_CP066804.1	255095	BPS	T	C
	P. sp. LC0214	ΔmutS	mutS22	NZ_CP066804.1	255293	BPS	A	G
	P. sp. LC0214	ΔmutS	mutS37	NZ_CP066804.1	255486	BPS	C	T
	P. sp. LC0214	ΔmutS	mutS34	NZ_CP066804.1	255503	BPS	C	T
	P. sp. LC0214	ΔmutS	mutS57	NZ_CP066804.1	255592	BPS	C	T
	P. sp. LC0214	ΔmutS	mutS31	NZ_CP066804.1	255598	BPS	T	C
	P. sp. LC0214	ΔmutS	mutS54	NZ_CP066804.1	255737	BPS	G	A
	P. sp. LC0214	ΔmutS	mutS21	NZ_CP066804.1	255944	BPS	A	G
	P. sp. LC0214	ΔmutS	mutS21	NZ_CP066804.1	255983	BPS	T	C
	P. sp. LC0214	ΔmutS	mutS40	NZ_CP066804.1	256016	BPS	C	T
	P. sp. LC0214	ΔmutS	mutS53	NZ_CP066804.1	256083	BPS	A	G
	P. sp. LC0214	ΔmutS	mutS24	NZ_CP066804.1	256127	BPS	A	G
	P. sp. LC0214	ΔmutS	mutS10	NZ_CP066804.1	256255	BPS	T	C
	P. sp. LC0214	ΔmutS	mutS48	NZ_CP066804.1	256262	BPS	G	A
	P. sp. LC0214	ΔmutS	mutS3	NZ_CP066804.1	256320	BPS	G	A
	P. sp. LC0214	ΔmutS	mutS14	NZ_CP066804.1	256364	BPS	T	C
	P. sp. LC0214	ΔmutS	mutS54	NZ_CP066804.1	256589	BPS	A	G
	P. sp. LC0214	ΔmutS	mutS53	NZ_CP066804.1	256696	BPS	A	G
	P. sp. LC0214	ΔmutS	mutS41	NZ_CP066804.1	256848	BPS	A	G
	P. sp. LC0214	ΔmutS	mutS2	NZ_CP066804.1	256859	BPS	A	G
	P. sp. LC0214	ΔmutS	mutS14	NZ_CP066804.1	256951	BPS	T	C
	P. sp. LC0214	ΔmutS	mutS37	NZ_CP066804.1	257096	BPS	C	T
	P. sp. LC0214	ΔmutS	mutS26	NZ_CP066804.1	257305	BPS	A	G
	P. sp. LC0214	ΔmutS	mutS10	NZ_CP066804.1	257420	BPS	A	G
	P. sp. LC0214	ΔmutS	mutS37	NZ_CP066804.1	257619	BPS	G	A
	P. sp. LC0214	ΔmutS	mutS22	NZ_CP066804.1	257644	BPS	A	G
	P. sp. LC0214	ΔmutS	mutS20	NZ_CP066804.1	257893	BPS	A	G
	P. sp. LC0214	ΔmutS	mutS41	NZ_CP066804.1	257918	BPS	A	G
	P. sp. LC0214	ΔmutS	mutS37	NZ_CP066804.1	257968	BPS	T	C
	P. sp. LC0214	ΔmutS	mutS18	NZ_CP066804.1	258408	BPS	A	G
	P. sp. LC0214	ΔmutS	mutS46	NZ_CP066804.1	258626	BPS	A	G
	P. sp. LC0214	ΔmutS	mutS24	NZ_CP066804.1	258856	BPS	C	T
	P. sp. LC0214	ΔmutS	mutS36	NZ_CP066804.1	259412	BPS	G	A
	P. sp. LC0214	ΔmutS	mutS59	NZ_CP066804.1	259505	BPS	T	C
	P. sp. LC0214	ΔmutS	mutS34	NZ_CP066804.1	259714	BPS	A	G
	P. sp. LC0214	ΔmutS	mutS24	NZ_CP066804.1	260039	BPS	T	C
	P. sp. LC0214	ΔmutS	mutS14	NZ_CP066804.1	260103	BPS	T	C
	P. sp. LC0214	ΔmutS	mutS17	NZ_CP066804.1	261055	BPS	C	T
	P. sp. LC0214	ΔmutS	mutS31	NZ_CP066804.1	261082	BPS	A	G
	P. sp. LC0214	ΔmutS	mutS3	NZ_CP066804.1	261221	BPS	T	C
	P. sp. LC0214	ΔmutS	mutS26	NZ_CP066804.1	261826	BPS	C	T
	P. sp. LC0214	ΔmutS	mutS53	NZ_CP066804.1	262101	BPS	A	G
	P. sp. LC0214	ΔmutS	mutS21	NZ_CP066804.1	262224	BPS	A	G
	P. sp. LC0214	ΔmutS	mutS16	NZ_CP066804.1	262357	BPS	A	G
	P. sp. LC0214	ΔmutS	mutS8	NZ_CP066804.1	262506	BPS	T	C
	P. sp. LC0214	ΔmutS	mutS1	NZ_CP066804.1	262907	BPS	C	T
	P. sp. LC0214	ΔmutS	mutS26	NZ_CP066804.1	263123	BPS	G	A
	P. sp. LC0214	ΔmutS	mutS10	NZ_CP066804.1	263598	BPS	A	G
	P. sp. LC0214	ΔmutS	mutS30	NZ_CP066804.1	263729	BPS	T	C
	P. sp. LC0214	ΔmutS	mutS43	NZ_CP066804.1	264035	BPS	A	G
	P. sp. LC0214	ΔmutS	mutS59	NZ_CP066804.1	264072	BPS	A	G
	P. sp. LC0214	ΔmutS	mutS56	NZ_CP066804.1	264089	BPS	A	G
	P. sp. LC0214	ΔmutS	mutS21	NZ_CP066804.1	264215	BPS	C	T
	P. sp. LC0214	ΔmutS	mutS54	NZ_CP066804.1	264634	BPS	G	A
	P. sp. LC0214	ΔmutS	mutS15	NZ_CP066804.1	264664	BPS	A	G
	P. sp. LC0214	ΔmutS	mutS31	NZ_CP066804.1	265312	BPS	A	G
	P. sp. LC0214	ΔmutS	mutS34	NZ_CP066804.1	265328	BPS	A	G
	P. sp. LC0214	ΔmutS	mutS18	NZ_CP066804.1	265535	BPS	A	G
	P. sp. LC0214	ΔmutS	mutS40	NZ_CP066804.1	265766	BPS	C	T
	P. sp. LC0214	ΔmutS	mutS32	NZ_CP066804.1	265861	BPS	A	G
	P. sp. LC0214	ΔmutS	mutS34	NZ_CP066804.1	265965	BPS	A	G
	P. sp. LC0214	ΔmutS	mutS42	NZ_CP066804.1	266269	BPS	A	G
	P. sp. LC0214	ΔmutS	mutS52	NZ_CP066804.1	266502	BPS	T	C
	P. sp. LC0214	ΔmutS	mutS46	NZ_CP066804.1	266910	BPS	T	C
	P. sp. LC0214	ΔmutS	mutS26	NZ_CP066804.1	267096	BPS	C	T
	P. sp. LC0214	ΔmutS	mutS37	NZ_CP066804.1	267204	BPS	A	G
	P. sp. LC0214	ΔmutS	mutS40	NZ_CP066804.1	267336	BPS	A	G
	P. sp. LC0214	ΔmutS	mutS34	NZ_CP066804.1	267379	BPS	A	G
	P. sp. LC0214	ΔmutS	mutS59	NZ_CP066804.1	267628	BPS	C	T
	P. sp. LC0214	ΔmutS	mutS39	NZ_CP066804.1	267722	BPS	A	G
	P. sp. LC0214	ΔmutS	mutS46	NZ_CP066804.1	267866	BPS	A	G
	P. sp. LC0214	ΔmutS	mutS22	NZ_CP066804.1	267982	BPS	C	T
	P. sp. LC0214	ΔmutS	mutS9	NZ_CP066804.1	268281	BPS	G	A
	P. sp. LC0214	ΔmutS	mutS21	NZ_CP066804.1	268313	BPS	G	A
	P. sp. LC0214	ΔmutS	mutS10	NZ_CP066804.1	268474	BPS	T	C
	P. sp. LC0214	ΔmutS	mutS37	NZ_CP066804.1	269139	BPS	C	T
	P. sp. LC0214	ΔmutS	mutS60	NZ_CP066804.1	269249	BPS	T	C
	P. sp. LC0214	ΔmutS	mutS60	NZ_CP066804.1	269522	BPS	G	A
	P. sp. LC0214	ΔmutS	mutS12	NZ_CP066804.1	269525	BPS	C	T
	P. sp. LC0214	ΔmutS	mutS3	NZ_CP066804.1	269708	BPS	A	G
	P. sp. LC0214	ΔmutS	mutS14	NZ_CP066804.1	269882	BPS	C	T
	P. sp. LC0214	ΔmutS	mutS36	NZ_CP066804.1	270056	BPS	C	T
	P. sp. LC0214	ΔmutS	mutS56	NZ_CP066804.1	270232	BPS	T	C
	P. sp. LC0214	ΔmutS	mutS54	NZ_CP066804.1	270421	BPS	T	C
	P. sp. LC0214	ΔmutS	mutS28	NZ_CP066804.1	270528	BPS	A	G
	P. sp. LC0214	ΔmutS	mutS14	NZ_CP066804.1	270627	BPS	A	G
	P. sp. LC0214	ΔmutS	mutS37	NZ_CP066804.1	270643	BPS	C	T
	P. sp. LC0214	ΔmutS	mutS21	NZ_CP066804.1	271440	BPS	A	G
	P. sp. LC0214	ΔmutS	mutS6	NZ_CP066804.1	272150	BPS	A	G
	P. sp. LC0214	ΔmutS	mutS12	NZ_CP066804.1	272158	BPS	T	C
	P. sp. LC0214	ΔmutS	mutS11	NZ_CP066804.1	272167	BPS	C	T
	P. sp. LC0214	ΔmutS	mutS34	NZ_CP066804.1	272407	BPS	A	G
	P. sp. LC0214	ΔmutS	mutS18	NZ_CP066804.1	272435	BPS	T	C
	P. sp. LC0214	ΔmutS	mutS15	NZ_CP066804.1	272743	BPS	T	C
	P. sp. LC0214	ΔmutS	mutS45	NZ_CP066804.1	273040	BPS	T	C
	P. sp. LC0214	ΔmutS	mutS31	NZ_CP066804.1	273052	BPS	C	T
	P. sp. LC0214	ΔmutS	mutS9	NZ_CP066804.1	273203	BPS	A	G
	P. sp. LC0214	ΔmutS	mutS48	NZ_CP066804.1	273550	BPS	A	G
	P. sp. LC0214	ΔmutS	mutS3	NZ_CP066804.1	273847	BPS	A	G
	P. sp. LC0214	ΔmutS	mutS42	NZ_CP066804.1	273938	BPS	A	G
	P. sp. LC0214	ΔmutS	mutS31	NZ_CP066804.1	273942	BPS	T	C
	P. sp. LC0214	ΔmutS	mutS6	NZ_CP066804.1	274085	BPS	A	G
	P. sp. LC0214	ΔmutS	mutS3	NZ_CP066804.1	274181	BPS	A	G
	P. sp. LC0214	ΔmutS	mutS53	NZ_CP066804.1	274567	BPS	A	G
	P. sp. LC0214	ΔmutS	mutS42	NZ_CP066804.1	274603	BPS	A	G
	P. sp. LC0214	ΔmutS	mutS9	NZ_CP066804.1	274916	BPS	A	G
	P. sp. LC0214	ΔmutS	mutS24	NZ_CP066804.1	275037	BPS	G	A
	P. sp. LC0214	ΔmutS	mutS60	NZ_CP066804.1	275065	BPS	A	G
	P. sp. LC0214	ΔmutS	mutS55	NZ_CP066804.1	275242	BPS	C	T
	P. sp. LC0214	ΔmutS	mutS41	NZ_CP066804.1	275437	BPS	T	C
	P. sp. LC0214	ΔmutS	mutS1	NZ_CP066804.1	275577	BPS	A	G
	P. sp. LC0214	ΔmutS	mutS20	NZ_CP066804.1	275595	BPS	A	G
	P. sp. LC0214	ΔmutS	mutS17	NZ_CP066804.1	275839	BPS	C	T
	P. sp. LC0214	ΔmutS	mutS10	NZ_CP066804.1	276192	BPS	A	G
	P. sp. LC0214	ΔmutS	mutS33	NZ_CP066804.1	276284	BPS	A	G
	P. sp. LC0214	ΔmutS	mutS9	NZ_CP066804.1	276366	BPS	A	G
	P. sp. LC0214	ΔmutS	mutS48	NZ_CP066804.1	276603	BPS	A	G
	P. sp. LC0214	ΔmutS	mutS31	NZ_CP066804.1	276780	BPS	T	C
	P. sp. LC0214	ΔmutS	mutS48	NZ_CP066804.1	276903	BPS	A	G
	P. sp. LC0214	ΔmutS	mutS60	NZ_CP066804.1	277028	BPS	C	T
	P. sp. LC0214	ΔmutS	mutS30	NZ_CP066804.1	277096	BPS	A	G
	P. sp. LC0214	ΔmutS	mutS1	NZ_CP066804.1	277147	BPS	A	G
	P. sp. LC0214	ΔmutS	mutS21	NZ_CP066804.1	278828	BPS	G	A
	P. sp. LC0214	ΔmutS	mutS6	NZ_CP066804.1	278952	BPS	T	C
	P. sp. LC0214	ΔmutS	mutS41	NZ_CP066804.1	279117	BPS	T	C
	P. sp. LC0214	ΔmutS	mutS10	NZ_CP066804.1	279164	BPS	A	G
	P. sp. LC0214	ΔmutS	mutS56	NZ_CP066804.1	279200	BPS	C	T
	P. sp. LC0214	ΔmutS	mutS24	NZ_CP066804.1	279309	BPS	A	G
	P. sp. LC0214	ΔmutS	mutS1	NZ_CP066804.1	279359	BPS	T	C
	P. sp. LC0214	ΔmutS	mutS12	NZ_CP066804.1	279723	BPS	C	T
	P. sp. LC0214	ΔmutS	mutS60	NZ_CP066804.1	279870	BPS	T	C
	P. sp. LC0214	ΔmutS	mutS4	NZ_CP066804.1	279969	BPS	T	C
	P. sp. LC0214	ΔmutS	mutS44	NZ_CP066804.1	280155	BPS	T	C
	P. sp. LC0214	ΔmutS	mutS54	NZ_CP066804.1	280444	BPS	A	G
	P. sp. LC0214	ΔmutS	mutS35	NZ_CP066804.1	280516	BPS	T	C
	P. sp. LC0214	ΔmutS	mutS11	NZ_CP066804.1	281046	BPS	A	G
	P. sp. LC0214	ΔmutS	mutS5	NZ_CP066804.1	281144	BPS	A	G
	P. sp. LC0214	ΔmutS	mutS59	NZ_CP066804.1	281155	BPS	T	C
	P. sp. LC0214	ΔmutS	mutS46	NZ_CP066804.1	281177	BPS	C	T
	P. sp. LC0214	ΔmutS	mutS14	NZ_CP066804.1	281288	BPS	T	C
	P. sp. LC0214	ΔmutS	mutS22	NZ_CP066804.1	281301	BPS	C	T
	P. sp. LC0214	ΔmutS	mutS27	NZ_CP066804.1	281348	BPS	T	C
	P. sp. LC0214	ΔmutS	mutS21	NZ_CP066804.1	287164	BPS	A	G
	P. sp. LC0214	ΔmutS	mutS41	NZ_CP066804.1	287301	BPS	A	G
	P. sp. LC0214	ΔmutS	mutS12	NZ_CP066804.1	287313	BPS	C	T
	P. sp. LC0214	ΔmutS	mutS20	NZ_CP066804.1	287398	BPS	G	A
	P. sp. LC0214	ΔmutS	mutS15	NZ_CP066804.1	287429	BPS	A	G
	P. sp. LC0214	ΔmutS	mutS20	NZ_CP066804.1	287546	BPS	C	T
	P. sp. LC0214	ΔmutS	mutS48	NZ_CP066804.1	287641	BPS	A	G
	P. sp. LC0214	ΔmutS	mutS34	NZ_CP066804.1	287662	BPS	T	C
	P. sp. LC0214	ΔmutS	mutS28	NZ_CP066804.1	287868	BPS	T	C
	P. sp. LC0214	ΔmutS	mutS5	NZ_CP066804.1	288459	BPS	C	T
	P. sp. LC0214	ΔmutS	mutS59	NZ_CP066804.1	288735	BPS	G	A
	P. sp. LC0214	ΔmutS	mutS44	NZ_CP066804.1	288780	BPS	C	A
	P. sp. LC0214	ΔmutS	mutS45	NZ_CP066804.1	288936	BPS	G	A
	P. sp. LC0214	ΔmutS	mutS37	NZ_CP066804.1	288943	BPS	G	A
	P. sp. LC0214	ΔmutS	mutS40	NZ_CP066804.1	288960	BPS	A	G
	P. sp. LC0214	ΔmutS	mutS4	NZ_CP066804.1	289111	BPS	A	G
	P. sp. LC0214	ΔmutS	mutS1	NZ_CP066804.1	289115	BPS	A	G
	P. sp. LC0214	ΔmutS	mutS39	NZ_CP066804.1	289143	BPS	A	G
	P. sp. LC0214	ΔmutS	mutS30	NZ_CP066804.1	289158	BPS	A	G
	P. sp. LC0214	ΔmutS	mutS46	NZ_CP066804.1	289201	BPS	C	T
	P. sp. LC0214	ΔmutS	mutS38	NZ_CP066804.1	289215	BPS	A	G
	P. sp. LC0214	ΔmutS	mutS55	NZ_CP066804.1	289622	BPS	A	G
	P. sp. LC0214	ΔmutS	mutS52	NZ_CP066804.1	289954	BPS	A	G
	P. sp. LC0214	ΔmutS	mutS17	NZ_CP066804.1	290049	BPS	C	T
	P. sp. LC0214	ΔmutS	mutS32	NZ_CP066804.1	290063	BPS	C	T
	P. sp. LC0214	ΔmutS	mutS39	NZ_CP066804.1	290116	BPS	C	T
	P. sp. LC0214	ΔmutS	mutS58	NZ_CP066804.1	290195	BPS	T	C
	P. sp. LC0214	ΔmutS	mutS21	NZ_CP066804.1	290358	BPS	A	G
	P. sp. LC0214	ΔmutS	mutS33	NZ_CP066804.1	290533	BPS	T	C
	P. sp. LC0214	ΔmutS	mutS11	NZ_CP066804.1	290539	BPS	A	G
	P. sp. LC0214	ΔmutS	mutS50	NZ_CP066804.1	290553	BPS	A	G
	P. sp. LC0214	ΔmutS	mutS12	NZ_CP066804.1	290554	BPS	G	A
	P. sp. LC0214	ΔmutS	mutS48	NZ_CP066804.1	290755	BPS	A	G
	P. sp. LC0214	ΔmutS	mutS31	NZ_CP066804.1	290779	BPS	A	G
	P. sp. LC0214	ΔmutS	mutS42	NZ_CP066804.1	290815	BPS	T	C
	P. sp. LC0214	ΔmutS	mutS27	NZ_CP066804.1	290887	BPS	A	G
	P. sp. LC0214	ΔmutS	mutS14	NZ_CP066804.1	291811	BPS	C	T
	P. sp. LC0214	ΔmutS	mutS5	NZ_CP066804.1	292260	BPS	T	C
	P. sp. LC0214	ΔmutS	mutS18	NZ_CP066804.1	292464	BPS	C	T
	P. sp. LC0214	ΔmutS	mutS21	NZ_CP066804.1	292613	BPS	G	A
	P. sp. LC0214	ΔmutS	mutS45	NZ_CP066804.1	292687	BPS	A	G
	P. sp. LC0214	ΔmutS	mutS2	NZ_CP066804.1	292782	BPS	G	A
	P. sp. LC0214	ΔmutS	mutS24	NZ_CP066804.1	292883	BPS	G	A
	P. sp. LC0214	ΔmutS	mutS48	NZ_CP066804.1	292974	BPS	T	C
	P. sp. LC0214	ΔmutS	mutS45	NZ_CP066804.1	293362	BPS	A	G
	P. sp. LC0214	ΔmutS	mutS32	NZ_CP066804.1	293591	BPS	T	C
	P. sp. LC0214	ΔmutS	mutS54	NZ_CP066804.1	293714	BPS	A	G
	P. sp. LC0214	ΔmutS	mutS59	NZ_CP066804.1	293790	BPS	A	G
	P. sp. LC0214	ΔmutS	mutS26	NZ_CP066804.1	294255	BPS	A	G
	P. sp. LC0214	ΔmutS	mutS24	NZ_CP066804.1	294273	BPS	A	G
	P. sp. LC0214	ΔmutS	mutS38	NZ_CP066804.1	294300	BPS	A	G
	P. sp. LC0214	ΔmutS	mutS37	NZ_CP066804.1	294552	BPS	A	G
	P. sp. LC0214	ΔmutS	mutS54	NZ_CP066804.1	294648	BPS	T	C
	P. sp. LC0214	ΔmutS	mutS22	NZ_CP066804.1	294696	BPS	C	T
	P. sp. LC0214	ΔmutS	mutS31	NZ_CP066804.1	294812	BPS	A	G
	P. sp. LC0214	ΔmutS	mutS50	NZ_CP066804.1	295007	BPS	A	G
	P. sp. LC0214	ΔmutS	mutS15	NZ_CP066804.1	295257	BPS	A	G
	P. sp. LC0214	ΔmutS	mutS50	NZ_CP066804.1	295583	BPS	T	C
	P. sp. LC0214	ΔmutS	mutS46	NZ_CP066804.1	295623	BPS	A	G
	P. sp. LC0214	ΔmutS	mutS21	NZ_CP066804.1	295708	BPS	A	G
	P. sp. LC0214	ΔmutS	mutS24	NZ_CP066804.1	296088	BPS	T	C
	P. sp. LC0214	ΔmutS	mutS26	NZ_CP066804.1	296182	BPS	C	T
	P. sp. LC0214	ΔmutS	mutS11	NZ_CP066804.1	296217	BPS	T	C
	P. sp. LC0214	ΔmutS	mutS9	NZ_CP066804.1	296686	BPS	A	G
	P. sp. LC0214	ΔmutS	mutS49	NZ_CP066804.1	296709	BPS	G	T
	P. sp. LC0214	ΔmutS	mutS49	NZ_CP066804.1	296932	BPS	A	G
	P. sp. LC0214	ΔmutS	mutS54	NZ_CP066804.1	297138	BPS	C	T
	P. sp. LC0214	ΔmutS	mutS10	NZ_CP066804.1	297224	BPS	A	G
	P. sp. LC0214	ΔmutS	mutS54	NZ_CP066804.1	297248	BPS	A	G
	P. sp. LC0214	ΔmutS	mutS5	NZ_CP066804.1	297448	BPS	A	G
	P. sp. LC0214	ΔmutS	mutS39	NZ_CP066804.1	297456	BPS	A	G
	P. sp. LC0214	ΔmutS	mutS8	NZ_CP066804.1	297647	BPS	T	C
	P. sp. LC0214	ΔmutS	mutS46	NZ_CP066804.1	297821	BPS	T	C
	P. sp. LC0214	ΔmutS	mutS52	NZ_CP066804.1	297836	BPS	G	A
	P. sp. LC0214	ΔmutS	mutS31	NZ_CP066804.1	297849	BPS	A	G
	P. sp. LC0214	ΔmutS	mutS4	NZ_CP066804.1	298278	BPS	A	G
	P. sp. LC0214	ΔmutS	mutS11	NZ_CP066804.1	298428	BPS	C	T
	P. sp. LC0214	ΔmutS	mutS28	NZ_CP066804.1	298562	BPS	A	G
	P. sp. LC0214	ΔmutS	mutS24	NZ_CP066804.1	298581	BPS	A	G
	P. sp. LC0214	ΔmutS	mutS26	NZ_CP066804.1	298642	BPS	A	T
	P. sp. LC0214	ΔmutS	mutS26	NZ_CP066804.1	298643	BPS	G	A
	P. sp. LC0214	ΔmutS	mutS21	NZ_CP066804.1	298675	BPS	G	A
	P. sp. LC0214	ΔmutS	mutS2	NZ_CP066804.1	298876	BPS	T	C
	P. sp. LC0214	ΔmutS	mutS53	NZ_CP066804.1	299038	BPS	A	G
	P. sp. LC0214	ΔmutS	mutS49	NZ_CP066804.1	299060	BPS	C	T
	P. sp. LC0214	ΔmutS	mutS7	NZ_CP066804.1	299261	BPS	A	G
	P. sp. LC0214	ΔmutS	mutS6	NZ_CP066804.1	299291	BPS	A	G
	P. sp. LC0214	ΔmutS	mutS54	NZ_CP066804.1	299309	BPS	A	G
	P. sp. LC0214	ΔmutS	mutS26	NZ_CP066804.1	299368	BPS	A	G
	P. sp. LC0214	ΔmutS	mutS54	NZ_CP066804.1	299640	BPS	T	C
	P. sp. LC0214	ΔmutS	mutS33	NZ_CP066804.1	299790	BPS	A	G
	P. sp. LC0214	ΔmutS	mutS22	NZ_CP066804.1	299944	BPS	T	C
	P. sp. LC0214	ΔmutS	mutS45	NZ_CP066804.1	299959	BPS	T	C
	P. sp. LC0214	ΔmutS	mutS28	NZ_CP066804.1	300326	BPS	A	G
	P. sp. LC0214	ΔmutS	mutS49	NZ_CP066804.1	300732	BPS	A	G
	P. sp. LC0214	ΔmutS	mutS39	NZ_CP066804.1	301226	BPS	C	T
	P. sp. LC0214	ΔmutS	mutS42	NZ_CP066804.1	301256	BPS	A	G
	P. sp. LC0214	ΔmutS	mutS58	NZ_CP066804.1	301660	BPS	T	C
	P. sp. LC0214	ΔmutS	mutS40	NZ_CP066804.1	301857	BPS	C	T
	P. sp. LC0214	ΔmutS	mutS7	NZ_CP066804.1	302306	BPS	C	T
	P. sp. LC0214	ΔmutS	mutS40	NZ_CP066804.1	302487	BPS	A	G
	P. sp. LC0214	ΔmutS	mutS37	NZ_CP066804.1	302535	BPS	A	G
	P. sp. LC0214	ΔmutS	mutS37	NZ_CP066804.1	302638	BPS	C	T
	P. sp. LC0214	ΔmutS	mutS33	NZ_CP066804.1	302654	BPS	A	G
	P. sp. LC0214	ΔmutS	mutS5	NZ_CP066804.1	302690	BPS	T	C
	P. sp. LC0214	ΔmutS	mutS53	NZ_CP066804.1	302780	BPS	A	G
	P. sp. LC0214	ΔmutS	mutS43	NZ_CP066804.1	302903	BPS	A	G
	P. sp. LC0214	ΔmutS	mutS6	NZ_CP066804.1	303009	BPS	T	C
	P. sp. LC0214	ΔmutS	mutS34	NZ_CP066804.1	303122	BPS	A	G
	P. sp. LC0214	ΔmutS	mutS35	NZ_CP066804.1	303189	BPS	A	G
	P. sp. LC0214	ΔmutS	mutS22	NZ_CP066804.1	303245	BPS	T	C
	P. sp. LC0214	ΔmutS	mutS40	NZ_CP066804.1	303281	BPS	A	G
	P. sp. LC0214	ΔmutS	mutS18	NZ_CP066804.1	303294	BPS	A	G
	P. sp. LC0214	ΔmutS	mutS36	NZ_CP066804.1	303435	BPS	A	G
	P. sp. LC0214	ΔmutS	mutS57	NZ_CP066804.1	303464	BPS	A	G
	P. sp. LC0214	ΔmutS	mutS32	NZ_CP066804.1	303648	BPS	A	G
	P. sp. LC0214	ΔmutS	mutS20	NZ_CP066804.1	303784	BPS	C	T
	P. sp. LC0214	ΔmutS	mutS24	NZ_CP066804.1	303917	BPS	A	G
	P. sp. LC0214	ΔmutS	mutS40	NZ_CP066804.1	303960	BPS	A	G
	P. sp. LC0214	ΔmutS	mutS58	NZ_CP066804.1	304116	BPS	A	G
	P. sp. LC0214	ΔmutS	mutS1	NZ_CP066804.1	304247	BPS	A	G
	P. sp. LC0214	ΔmutS	mutS12	NZ_CP066804.1	304329	BPS	A	G
	P. sp. LC0214	ΔmutS	mutS53	NZ_CP066804.1	304407	BPS	C	T
	P. sp. LC0214	ΔmutS	mutS54	NZ_CP066804.1	304680	BPS	C	T
	P. sp. LC0214	ΔmutS	mutS43	NZ_CP066804.1	304984	BPS	T	C
	P. sp. LC0214	ΔmutS	mutS27	NZ_CP066804.1	305376	BPS	T	C
	P. sp. LC0214	ΔmutS	mutS54	NZ_CP066804.1	305529	BPS	A	G
	P. sp. LC0214	ΔmutS	mutS58	NZ_CP066804.1	305587	BPS	A	G
	P. sp. LC0214	ΔmutS	mutS10	NZ_CP066804.1	305698	BPS	T	C
	P. sp. LC0214	ΔmutS	mutS20	NZ_CP066804.1	305817	BPS	C	T
	P. sp. LC0214	ΔmutS	mutS56	NZ_CP066804.1	306136	BPS	A	G
	P. sp. LC0214	ΔmutS	mutS34	NZ_CP066804.1	306168	BPS	T	C
	P. sp. LC0214	ΔmutS	mutS33	NZ_CP066804.1	306368	BPS	A	G
	P. sp. LC0214	ΔmutS	mutS38	NZ_CP066804.1	306464	BPS	T	C
	P. sp. LC0214	ΔmutS	mutS53	NZ_CP066804.1	306575	BPS	A	G
	P. sp. LC0214	ΔmutS	mutS57	NZ_CP066804.1	306727	BPS	T	C
	P. sp. LC0214	ΔmutS	mutS42	NZ_CP066804.1	306918	BPS	T	C
	P. sp. LC0214	ΔmutS	mutS7	NZ_CP066804.1	306919	BPS	A	G
	P. sp. LC0214	ΔmutS	mutS31	NZ_CP066804.1	306964	BPS	A	G
	P. sp. LC0214	ΔmutS	mutS41	NZ_CP066804.1	307003	BPS	T	C
	P. sp. LC0214	ΔmutS	mutS53	NZ_CP066804.1	307103	BPS	A	G
	P. sp. LC0214	ΔmutS	mutS15	NZ_CP066804.1	307296	BPS	G	A
	P. sp. LC0214	ΔmutS	mutS59	NZ_CP066804.1	307408	BPS	A	G
	P. sp. LC0214	ΔmutS	mutS9	NZ_CP066804.1	307612	BPS	A	G
	P. sp. LC0214	ΔmutS	mutS1	NZ_CP066804.1	307846	BPS	G	A
	P. sp. LC0214	ΔmutS	mutS30	NZ_CP066804.1	308213	BPS	A	G
	P. sp. LC0214	ΔmutS	mutS33	NZ_CP066804.1	308358	BPS	T	C
	P. sp. LC0214	ΔmutS	mutS22	NZ_CP066804.1	308364	BPS	A	G
	P. sp. LC0214	ΔmutS	mutS18	NZ_CP066804.1	308452	BPS	C	T
	P. sp. LC0214	ΔmutS	mutS6	NZ_CP066804.1	308485	BPS	C	T
	P. sp. LC0214	ΔmutS	mutS6	NZ_CP066804.1	308828	BPS	A	G
	P. sp. LC0214	ΔmutS	mutS33	NZ_CP066804.1	308999	BPS	A	G
	P. sp. LC0214	ΔmutS	mutS33	NZ_CP066804.1	309119	BPS	T	C
	P. sp. LC0214	ΔmutS	mutS7	NZ_CP066804.1	309162	BPS	A	G
	P. sp. LC0214	ΔmutS	mutS44	NZ_CP066804.1	309241	BPS	A	G
	P. sp. LC0214	ΔmutS	mutS58	NZ_CP066804.1	309342	BPS	A	G
	P. sp. LC0214	ΔmutS	mutS11	NZ_CP066804.1	309772	BPS	A	G
	P. sp. LC0214	ΔmutS	mutS6	NZ_CP066804.1	309992	BPS	G	A
	P. sp. LC0214	ΔmutS	mutS37	NZ_CP066804.1	310186	BPS	C	T
	P. sp. LC0214	ΔmutS	mutS18	NZ_CP066804.1	310215	BPS	T	C
	P. sp. LC0214	ΔmutS	mutS14	NZ_CP066804.1	310229	BPS	A	G
	P. sp. LC0214	ΔmutS	mutS43	NZ_CP066804.1	310300	BPS	T	C
	P. sp. LC0214	ΔmutS	mutS31	NZ_CP066804.1	310365	BPS	C	T
	P. sp. LC0214	ΔmutS	mutS43	NZ_CP066804.1	310558	BPS	C	T
	P. sp. LC0214	ΔmutS	mutS39	NZ_CP066804.1	310632	BPS	A	G
	P. sp. LC0214	ΔmutS	mutS17	NZ_CP066804.1	310652	BPS	A	G
	P. sp. LC0214	ΔmutS	mutS14	NZ_CP066804.1	310673	BPS	T	C
	P. sp. LC0214	ΔmutS	mutS58	NZ_CP066804.1	310695	BPS	A	G
	P. sp. LC0214	ΔmutS	mutS1	NZ_CP066804.1	310759	BPS	C	T
	P. sp. LC0214	ΔmutS	mutS48	NZ_CP066804.1	310844	BPS	C	T
	P. sp. LC0214	ΔmutS	mutS43	NZ_CP066804.1	311077	BPS	C	T
	P. sp. LC0214	ΔmutS	mutS28	NZ_CP066804.1	311225	BPS	C	T
	P. sp. LC0214	ΔmutS	mutS1	NZ_CP066804.1	311279	BPS	A	G
	P. sp. LC0214	ΔmutS	mutS21	NZ_CP066804.1	311308	BPS	G	A
	P. sp. LC0214	ΔmutS	mutS9	NZ_CP066804.1	311327	BPS	A	G
	P. sp. LC0214	ΔmutS	mutS11	NZ_CP066804.1	311570	BPS	A	G
	P. sp. LC0214	ΔmutS	mutS27	NZ_CP066804.1	311578	BPS	T	G
	P. sp. LC0214	ΔmutS	mutS11	NZ_CP066804.1	312046	BPS	A	G
	P. sp. LC0214	ΔmutS	mutS46	NZ_CP066804.1	312370	BPS	T	C
	P. sp. LC0214	ΔmutS	mutS18	NZ_CP066804.1	312509	BPS	C	T
	P. sp. LC0214	ΔmutS	mutS40	NZ_CP066804.1	312650	BPS	C	T
	P. sp. LC0214	ΔmutS	mutS33	NZ_CP066804.1	312847	BPS	T	C
	P. sp. LC0214	ΔmutS	mutS48	NZ_CP066804.1	312875	BPS	C	T
	P. sp. LC0214	ΔmutS	mutS41	NZ_CP066804.1	312921	BPS	A	G
	P. sp. LC0214	ΔmutS	mutS30	NZ_CP066804.1	312958	BPS	C	T
	P. sp. LC0214	ΔmutS	mutS18	NZ_CP066804.1	312988	BPS	A	G
	P. sp. LC0214	ΔmutS	mutS50	NZ_CP066804.1	318885	BPS	T	C
	P. sp. LC0214	ΔmutS	mutS4	NZ_CP066804.1	318934	BPS	A	G
	P. sp. LC0214	ΔmutS	mutS40	NZ_CP066804.1	319024	BPS	A	G
	P. sp. LC0214	ΔmutS	mutS12	NZ_CP066804.1	319598	BPS	A	G
	P. sp. LC0214	ΔmutS	mutS49	NZ_CP066804.1	319621	BPS	C	T
	P. sp. LC0214	ΔmutS	mutS58	NZ_CP066804.1	319975	BPS	T	C
	P. sp. LC0214	ΔmutS	mutS17	NZ_CP066804.1	320111	BPS	A	G
	P. sp. LC0214	ΔmutS	mutS54	NZ_CP066804.1	320316	BPS	T	C
	P. sp. LC0214	ΔmutS	mutS8	NZ_CP066804.1	320540	BPS	A	G
	P. sp. LC0214	ΔmutS	mutS46	NZ_CP066804.1	320866	BPS	A	G
	P. sp. LC0214	ΔmutS	mutS44	NZ_CP066804.1	320954	BPS	A	G
	P. sp. LC0214	ΔmutS	mutS39	NZ_CP066804.1	321014	BPS	T	C
	P. sp. LC0214	ΔmutS	mutS35	NZ_CP066804.1	321130	BPS	A	G
	P. sp. LC0214	ΔmutS	mutS15	NZ_CP066804.1	321209	BPS	A	G
	P. sp. LC0214	ΔmutS	mutS38	NZ_CP066804.1	321404	BPS	C	T
	P. sp. LC0214	ΔmutS	mutS1	NZ_CP066804.1	321408	BPS	G	A
	P. sp. LC0214	ΔmutS	mutS5	NZ_CP066804.1	321645	BPS	A	G
	P. sp. LC0214	ΔmutS	mutS53	NZ_CP066804.1	321661	BPS	G	A
	P. sp. LC0214	ΔmutS	mutS9	NZ_CP066804.1	321731	BPS	T	C
	P. sp. LC0214	ΔmutS	mutS59	NZ_CP066804.1	321736	BPS	A	G
	P. sp. LC0214	ΔmutS	mutS48	NZ_CP066804.1	321885	BPS	C	T
	P. sp. LC0214	ΔmutS	mutS3	NZ_CP066804.1	322131	BPS	A	G
	P. sp. LC0214	ΔmutS	mutS54	NZ_CP066804.1	322133	BPS	A	G
	P. sp. LC0214	ΔmutS	mutS57	NZ_CP066804.1	322170	BPS	C	T
	P. sp. LC0214	ΔmutS	mutS39	NZ_CP066804.1	322197	BPS	G	A
	P. sp. LC0214	ΔmutS	mutS26	NZ_CP066804.1	322248	BPS	T	C
	P. sp. LC0214	ΔmutS	mutS1	NZ_CP066804.1	322490	BPS	T	C
	P. sp. LC0214	ΔmutS	mutS31	NZ_CP066804.1	322531	BPS	A	G
	P. sp. LC0214	ΔmutS	mutS58	NZ_CP066804.1	322694	BPS	A	G
	P. sp. LC0214	ΔmutS	mutS54	NZ_CP066804.1	322704	BPS	G	A
	P. sp. LC0214	ΔmutS	mutS5	NZ_CP066804.1	322875	BPS	G	T
	P. sp. LC0214	ΔmutS	mutS14	NZ_CP066804.1	322888	BPS	A	G
	P. sp. LC0214	ΔmutS	mutS48	NZ_CP066804.1	322900	BPS	T	C
	P. sp. LC0214	ΔmutS	mutS45	NZ_CP066804.1	322950	BPS	C	T
	P. sp. LC0214	ΔmutS	mutS21	NZ_CP066804.1	323145	BPS	T	C
	P. sp. LC0214	ΔmutS	mutS56	NZ_CP066804.1	323335	BPS	T	C
	P. sp. LC0214	ΔmutS	mutS57	NZ_CP066804.1	323356	BPS	A	G
	P. sp. LC0214	ΔmutS	mutS37	NZ_CP066804.1	323364	BPS	C	T
	P. sp. LC0214	ΔmutS	mutS54	NZ_CP066804.1	323381	BPS	C	T
	P. sp. LC0214	ΔmutS	mutS21	NZ_CP066804.1	323793	BPS	C	T
	P. sp. LC0214	ΔmutS	mutS21	NZ_CP066804.1	323845	BPS	A	G
	P. sp. LC0214	ΔmutS	mutS11	NZ_CP066804.1	323874	BPS	A	G
	P. sp. LC0214	ΔmutS	mutS39	NZ_CP066804.1	324123	BPS	A	G
	P. sp. LC0214	ΔmutS	mutS30	NZ_CP066804.1	324217	BPS	A	G
	P. sp. LC0214	ΔmutS	mutS31	NZ_CP066804.1	324377	BPS	T	C
	P. sp. LC0214	ΔmutS	mutS44	NZ_CP066804.1	324390	BPS	T	C
	P. sp. LC0214	ΔmutS	mutS49	NZ_CP066804.1	324468	BPS	A	G
	P. sp. LC0214	ΔmutS	mutS36	NZ_CP066804.1	324795	BPS	A	G
	P. sp. LC0214	ΔmutS	mutS14	NZ_CP066804.1	324815	BPS	T	C
	P. sp. LC0214	ΔmutS	mutS54	NZ_CP066804.1	325060	BPS	C	T
	P. sp. LC0214	ΔmutS	mutS44	NZ_CP066804.1	325110	BPS	T	C
	P. sp. LC0214	ΔmutS	mutS34	NZ_CP066804.1	325155	BPS	A	G
	P. sp. LC0214	ΔmutS	mutS11	NZ_CP066804.1	325378	BPS	G	A
	P. sp. LC0214	ΔmutS	mutS34	NZ_CP066804.1	325516	BPS	C	T
[truncated: 47,317 more rows]

## Sheet: S4
Table S4. Mutation rate of each MA line.
Species	Strain	Level	MA line	Coverage	A sites	C sites	G sites	T sites	Total generations	GC>AT	AT>GC	AT>TA	GC>TA	AT>CG	GC>CG	Mutation rate	Insertion	Deletion	Indel rate
P. sp. LC0214	WT	whole-genome	WT1	149	1366751	883715	869793	1357934	2510	2	0	0	0	0	0	1.78e-10	0	0	0
P. sp. LC0214	WT	whole-genome	WT2	175	1366669	883651	869728	1357870	2510	1	2	0	0	0	1	3.56e-10	1	1	1.77943e-10
P. sp. LC0214	WT	whole-genome	WT3	234	1366747	883706	869787	1357927	2510	2	0	0	0	0	1	2.67e-10	0	0	0
P. sp. LC0214	WT	whole-genome	WT4	288	1366734	883701	869766	1357913	2510	1	3	2	0	0	0	5.34e-10	0	1	8.89674e-11
P. sp. LC0214	WT	whole-genome	WT5	75	1366714	883677	869773	1357905	2510	1	0	0	0	0	0	8.9e-11	0	0	0
P. sp. LC0214	WT	whole-genome	WT6	44	1366663	883661	869745	1357873	2510	0	0	0	0	0	0	0	0	1	8.89709e-11
P. sp. LC0214	WT	whole-genome	WT7	103	1366696	883691	869774	1357869	2510	0	0	0	0	0	1	8.9e-11	0	0	0
P. sp. LC0214	WT	whole-genome	WT8	87	1366714	883705	869786	1357904	2510	1	0	0	0	0	0	8.9e-11	0	0	0
P. sp. LC0214	WT	whole-genome	WT9	124	1366743	883710	869792	1357922	2510	0	0	0	0	0	0	0	0	0	0
P. sp. LC0214	WT	whole-genome	WT10	109	1366747	883712	869793	1357928	2510	0	0	0	0	0	0	0	0	0	0
P. sp. LC0214	WT	whole-genome	WT11	264	1366739	883709	869792	1357933	2510	0	2	0	0	1	0	2.67e-10	0	2	1.77933e-10
P. sp. LC0214	WT	whole-genome	WT12	287	1366752	883717	869797	1357936	2510	7	1	0	0	0	0	7.12e-10	0	0	0
P. sp. LC0214	WT	whole-genome	WT14	49	1366727	883685	869767	1357903	2510	0	0	1	0	0	0	8.9e-11	0	1	8.89681e-11
P. sp. LC0214	WT	whole-genome	WT15	158	1366745	883712	869796	1357925	2510	2	0	1	0	0	0	2.67e-10	0	0	0
P. sp. LC0214	WT	whole-genome	WT16	100	1366601	883506	869645	1357749	2510	1	1	0	0	0	1	2.67e-10	1	0	8.89796e-11
P. sp. LC0214	WT	whole-genome	WT17	208	1366752	883716	869795	1357934	2510	3	1	0	0	0	1	4.45e-10	0	1	8.89658e-11
P. sp. LC0214	WT	whole-genome	WT18	171	1366751	883716	869795	1357932	2510	2	0	0	1	0	0	2.67e-10	0	1	8.89659e-11
P. sp. LC0214	WT	whole-genome	WT19	269	1366748	883716	869793	1357935	2510	0	1	0	0	0	0	8.9e-11	0	0	0
P. sp. LC0214	WT	whole-genome	WT20	300	1366525	883514	869634	1357685	2510	2	0	1	0	0	0	2.67e-10	0	0	0
P. sp. LC0214	WT	whole-genome	WT24	88	1366745	883708	869789	1357924	2510	3	1	1	0	1	1	6.23e-10	0	0	0
P. sp. LC0214	WT	whole-genome	WT25	137	1366741	883701	869779	1357911	2510	1	1	0	0	1	0	2.67e-10	0	0	0
P. sp. LC0214	WT	whole-genome	WT26	165	1366751	883713	869794	1357930	2510	2	0	1	0	0	1	3.56e-10	0	0	0
P. sp. LC0214	WT	whole-genome	WT29	86	1366751	883713	869794	1357934	2510	1	0	0	0	0	1	1.78e-10	0	0	0
P. sp. LC0214	WT	whole-genome	WT30	179	1366749	883712	869792	1357928	2510	0	1	1	0	0	0	1.78e-10	0	0	0
P. sp. LC0214	WT	whole-genome	WT31	194	1366733	883691	869775	1357916	2510	2	1	0	1	0	1	4.45e-10	0	0	0
P. sp. LC0214	WT	whole-genome	WT32	112	1366693	883665	869747	1357896	2510	0	1	1	1	0	0	2.67e-10	1	1	1.77939e-10
P. sp. LC0214	WT	whole-genome	WT33	337	1366700	883654	869757	1357884	2510	5	0	0	1	1	2	8.01e-10	0	2	1.7794e-10
P. sp. LC0214	WT	whole-genome	WT34	464	1366686	883634	869729	1357864	2510	1	2	0	0	0	0	2.67e-10	0	1	8.89714e-11
P. sp. LC0214	WT	whole-genome	WT37	251	1366712	883659	869743	1357891	2510	2	1	1	1	0	0	4.45e-10	0	2	1.77939e-10
P. sp. LC0214	WT	whole-genome	WT38	319	1366712	883683	869764	1357901	2510	3	0	0	1	0	0	3.56e-10	0	1	8.89685e-11
P. sp. LC0214	WT	whole-genome	WT39	277	1366703	883664	869748	1357901	2510	1	3	0	0	0	0	3.56e-10	0	1	8.89694e-11
P. sp. LC0214	WT	whole-genome	WT40	198	1366680	883622	869706	1357848	2510	2	1	0	1	0	1	4.45e-10	0	0	0
P. sp. LC0214	WT	whole-genome	WT41	272	1366751	883715	869795	1357935	2510	1	1	0	0	0	1	2.67e-10	0	0	0
P. sp. LC0214	WT	whole-genome	WT42	270	1366724	883700	869779	1357903	2510	1	1	0	0	0	1	2.67e-10	0	0	0
P. sp. LC0214	WT	whole-genome	WT43	251	1366754	883718	869794	1357931	2510	1	2	1	0	0	0	3.56e-10	0	0	0
P. sp. LC0214	WT	whole-genome	WT44	311	1366751	883716	869795	1357934	2510	5	2	0	1	0	1	8.01e-10	0	2	1.77932e-10
P. sp. LC0214	WT	whole-genome	WT45	298	1365737	882870	868971	1357279	2510	0	3	2	0	0	2	6.23e-10	1	0	8.90322e-11
P. sp. LC0214	WT	whole-genome	WT46	411	1366703	883661	869743	1357876	2510	3	2	1	1	1	0	7.12e-10	0	1	8.89701e-11
P. sp. LC0214	WT	whole-genome	WT47	288	1366749	883715	869791	1357929	2510	0	0	0	0	0	0	0	0	0	0
P. sp. LC0214	WT	whole-genome	WT48	271	1366749	883716	869794	1357934	2510	1	0	0	0	0	2	2.67e-10	0	0	0
P. sp. LC0214	WT	whole-genome	WT49	317	1366754	883719	869798	1357933	2510	2	1	1	0	0	0	3.56e-10	0	1	8.89657e-11
P. sp. LC0214	WT	whole-genome	WT50	302	1366737	883690	869779	1357914	2510	0	1	0	0	0	0	8.9e-11	0	0	0
P. sp. LC0214	WT	whole-genome	WT51	232	1366629	883567	869698	1357812	2510	1	1	1	0	0	1	3.56e-10	0	1	8.89756e-11
P. sp. LC0214	WT	whole-genome	WT52	252	1366745	883705	869783	1357921	2510	2	3	0	0	0	0	4.45e-10	1	1	1.77933e-10
P. sp. LC0214	WT	whole-genome	WT53	296	1366686	883651	869711	1357860	2510	2	0	0	0	0	0	1.78e-10			0
P. sp. LC0214	WT	whole-genome	WT54	317	1366745	883705	869781	1357924	2510	1	1	0	0	1	2	4.45e-10	0	2	1.77933e-10
P. sp. LC0214	WT	whole-genome	WT55	285	1366742	883702	869780	1357918	2510	2	0	1	0	0	1	3.56e-10			0
P. sp. LC0214	WT	whole-genome	WT56	258	1366711	883661	869751	1357900	2510	1	1	0	0	1	0	2.67e-10	0	1	8.89693e-11
P. sp. LC0214	WT	whole-genome	WT57	301	1366740	883707	869788	1357927	2510	3	1	1	1	0	1	6.23e-10	0	1	8.89665e-11
P. sp. LC0214	WT	whole-genome	WT58	253	1366750	883712	869792	1357931	2510	1	0	0	0	0	0	8.9e-11			0
P. sp. LC0214	WT	whole-genome	WT60	246	1366718	883670	869754	1357894	2510	1	1	0	0	0	1	2.67e-10	0	1	8.8969e-11
P. sp. LC0214	WT	whole-genome	WT21	121	1366698	883665	869748	1357880	2510	1	2	0	0	0	0	2.67e-10	0	2	1.7794e-10
P. sp. LC0214	WT	whole-genome	WT22	132	1366684	883663	869739	1357876	2510	2	0	0	0	1	0	2.67e-10	0	1	8.89705e-11
P. sp. LC0214	WT	whole-genome	WT27	144	1366740	883710	869794	1357924	2510	1	1	0	1	0	2	4.45e-10	2	1	2.66899e-10
P. sp. LC0214	WT	whole-genome	WT28	122	1366720	883701	869782	1357910	2510	2	0	0	2	0	0	3.56e-10	0	1	8.89675e-11
P. sp. LC0214	WT	whole-genome	WT35	170	1366700	883660	869738	1357884	2510	1	0	0	3	0	0	3.56e-10	0	1	8.89701e-11
P. sp. LC0214	WT	whole-genome	WT36	166	1366701	883670	869748	1357891	2510	1	1	1	1	2	0	5.34e-10	0	1	8.89695e-11
P. sp. LC0214	WT	chromosome	WT1	151.57	1116044	720173	718360	1110500	2510	2	0	0	0	0	0	2.17e-10	0	0	0
P. sp. LC0214	WT	chromosome	WT2	179.9	1115961	720109	718295	1110435	2510	1	1	0	0	0	1	3.26e-10	1	1	2.17423e-10
P. sp. LC0214	WT	chromosome	WT3	237.61	1116039	720164	718354	1110492	2510	2	0	0	0	0	1	3.26e-10	0	0	0
P. sp. LC0214	WT	chromosome	WT4	293.45	1116026	720159	718333	1110478	2510	1	3	2	0	0	0	6.52e-10	0	1	1.08706e-10
P. sp. LC0214	WT	chromosome	WT5	75.68	1116013	720138	718343	1110471	2510	1	0	0	0	0	0	1.09e-10	0	0	0
P. sp. LC0214	WT	chromosome	WT6	44.84	1115986	720149	718331	1110459	2510	0	0	0	0	0	0	0	0	1	1.08708e-10
P. sp. LC0214	WT	chromosome	WT7	105.16	1115988	720149	718341	1110434	2510	0	0	0	0	0	1	1.09e-10	0	0	0
P. sp. LC0214	WT	chromosome	WT8	87.9	1116026	720163	718353	1110487	2510	1	0	0	0	0	0	1.09e-10	0	0	0
P. sp. LC0214	WT	chromosome	WT9	126.01	1116035	720168	718360	1110487	2510	0	0	0	0	0	0	0	0	0	0
P. sp. LC0214	WT	chromosome	WT10	110.76	1116039	720170	718360	1110493	2510	0	0	0	0	0	0	0	0	0	0
P. sp. LC0214	WT	chromosome	WT11	267.76	1116031	720167	718359	1110498	2510	0	1	0	0	1	0	2.17e-10	0	2	2.17408e-10
P. sp. LC0214	WT	chromosome	WT12	292.54	1116044	720175	718364	1110501	2510	7	1	0	0	0	0	8.7e-10	0	0	0
P. sp. LC0214	WT	chromosome	WT14	49.55	1116021	720148	718338	1110470	2510	0	0	1	0	0	0	1.09e-10	0	0	0
P. sp. LC0214	WT	chromosome	WT15	160.18	1116037	720170	718363	1110490	2510	2	0	1	0	0	0	3.26e-10	0	0	0
P. sp. LC0214	WT	chromosome	WT16	100.53	1115893	719964	718212	1110314	2510	1	1	0	0	0	1	3.26e-10	1	0	1.08724e-10
P. sp. LC0214	WT	chromosome	WT17	210.61	1116044	720174	718362	1110500	2510	2	1	0	0	0	0	3.26e-10	0	0	0
P. sp. LC0214	WT	chromosome	WT18	173.68	1116043	720174	718362	1110497	2510	2	0	0	1	0	0	3.26e-10	0	1	1.08703e-10
P. sp. LC0214	WT	chromosome	WT19	273.21	1116040	720174	718361	1110500	2510	0	1	0	0	0	0	1.09e-10	0	0	0
P. sp. LC0214	WT	chromosome	WT20	307.91	1115817	719972	718201	1110250	2510	2	0	1	0	0	0	3.26e-10	0	0	0
P. sp. LC0214	WT	chromosome	WT24	89.78	1116037	720166	718356	1110489	2510	2	1	1	0	1	1	6.52e-10	0	0	0
P. sp. LC0214	WT	chromosome	WT25	138.81	1116033	720159	718346	1110476	2510	1	1	0	0	0	0	2.17e-10	0	0	0
P. sp. LC0214	WT	chromosome	WT26	167.66	1116043	720171	718361	1110495	2510	2	0	1	0	0	1	4.35e-10	0	0	0
P. sp. LC0214	WT	chromosome	WT29	87.3	1116043	720171	718361	1110499	2510	1	0	0	0	0	1	2.17e-10	0	0	0
P. sp. LC0214	WT	chromosome	WT30	184.17	1116044	720173	718362	1110496	2510	0	1	1	0	0	0	2.17e-10	0	0	0
P. sp. LC0214	WT	chromosome	WT31	196.04	1116027	720152	718342	1110482	2510	2	1	0	1	0	1	5.44e-10	0	0	0
P. sp. LC0214	WT	chromosome	WT32	112.92	1115990	720127	718316	1110464	2510	0	1	0	1	0	0	2.17e-10	0	1	1.08709e-10
P. sp. LC0214	WT	chromosome	WT33	339.22	1116004	720120	718328	1110458	2510	5	0	0	1	1	2	9.78e-10	0	1	1.08708e-10
P. sp. LC0214	WT	chromosome	WT34	467.68	1115979	720092	718296	1110429	2510	1	2	0	0	0	0	3.26e-10	0	0	0
P. sp. LC0214	WT	chromosome	WT37	258.06	1116005	720117	718310	1110456	2510	2	1	1	1	0	0	5.44e-10	0	1	1.08709e-10
P. sp. LC0214	WT	chromosome	WT38	322.73	1116004	720141	718331	1110466	2510	3	0	0	1	0	0	4.35e-10	0	1	1.08707e-10
P. sp. LC0214	WT	chromosome	WT39	281.36	1115996	720122	718315	1110466	2510	0	2	0	0	0	0	2.17e-10	0	0	0
P. sp. LC0214	WT	chromosome	WT40	200.45	1115988	720103	718297	1110452	2510	1	1	0	1	0	1	4.35e-10	0	0	0
P. sp. LC0214	WT	chromosome	WT41	280.97	1116043	720173	718362	1110500	2510	1	1	0	0	0	1	3.26e-10	0	0	0
P. sp. LC0214	WT	chromosome	WT42	274.06	1116016	720158	718346	1110468	2510	1	1	0	0	0	1	3.26e-10	0	0	0
P. sp. LC0214	WT	chromosome	WT43	255.36	1116046	720176	718361	1110496	2510	1	1	1	0	0	0	3.26e-10	0	0	0
P. sp. LC0214	WT	chromosome	WT44	319.32	1116043	720174	718362	1110499	2510	5	2	0	1	0	1	9.78e-10	0	2	2.17407e-10
P. sp. LC0214	WT	chromosome	WT45	304.33	1115029	719328	717538	1109844	2510	0	2	2	0	0	2	6.53e-10	1	0	1.08803e-10
P. sp. LC0214	WT	chromosome	WT46	416.17	1115995	720119	718310	1110441	2510	2	1	0	1	1	0	5.44e-10	0	1	1.0871e-10
P. sp. LC0214	WT	chromosome	WT47	292.19	1116041	720173	718358	1110494	2510	0	0	0	0	0	0	0	0	0	0
P. sp. LC0214	WT	chromosome	WT48	275.33	1116041	720174	718361	1110499	2510	1	0	0	0	0	2	3.26e-10	0	0	0
P. sp. LC0214	WT	chromosome	WT49	321.69	1116046	720177	718365	1110498	2510	1	0	1	0	0	0	2.17e-10	0	1	1.08703e-10
P. sp. LC0214	WT	chromosome	WT50	306.75	1116033	720155	718350	1110483	2510	0	1	0	0	0	0	1.09e-10	0	0	0
P. sp. LC0214	WT	chromosome	WT51	236.83	1115952	720062	718290	1110404	2510	1	1	1	0	0	1	4.35e-10	0	1	1.08714e-10
P. sp. LC0214	WT	chromosome	WT52	255.6	1116037	720163	718350	1110486	2510	2	2	0	0	0	0	4.35e-10	1	1	2.17409e-10
P. sp. LC0214	WT	chromosome	WT53	300.62	1115986	720118	718285	1110436	2510	2	0	0	0	0	0	2.17e-10	0	0	0
P. sp. LC0214	WT	chromosome	WT54	322.22	1116037	720163	718348	1110489	2510	1	1	0	0	1	2	5.44e-10	0	2	2.17409e-10
P. sp. LC0214	WT	chromosome	WT55	290.33	1116035	720162	718347	1110483	2510	1	0	1	0	0	1	3.26e-10	0	0	0
P. sp. LC0214	WT	chromosome	WT56	261.98	1116004	720119	718318	1110465	2510	1	1	0	0	1	0	3.26e-10	0	1	1.08708e-10
P. sp. LC0214	WT	chromosome	WT57	307.87	1116037	720166	718355	1110492	2510	2	1	1	0	0	1	5.44e-10	0	0	0
P. sp. LC0214	WT	chromosome	WT58	257.48	1116043	720172	718359	1110496	2510	1	0	0	0	0	0	1.09e-10	0	0	0
P. sp. LC0214	WT	chromosome	WT60	250.34	1116010	720128	718321	1110459	2510	1	1	0	0	0	1	3.26e-10	0	1	1.08708e-10
P. sp. LC0214	WT	chromosome	WT21	123.77	1115990	720124	718315	1110445	2510	1	1	0	0	0	0	2.17e-10	0	1	1.08709e-10
P. sp. LC0214	WT	chromosome	WT22	134.67	1115984	720124	718306	1110450	2510	2	0	0	0	0	0	2.17e-10	0	1	1.0871e-10
P. sp. LC0214	WT	chromosome	WT27	147.15	1116039	720169	718362	1110489	2510	1	1	0	1	0	1	4.35e-10	2	0	2.17408e-10
P. sp. LC0214	WT	chromosome	WT28	123.97	1116019	720159	718349	1110484	2510	2	0	0	2	0	0	4.35e-10	0	1	1.08705e-10
P. sp. LC0214	WT	chromosome	WT35	172.56	1115994	720120	718305	1110449	2510	1	0	0	3	0	0	4.35e-10	0	0	0
P. sp. LC0214	WT	chromosome	WT36	168.9	1115993	720128	718315	1110456	2510	1	1	1	1	1	0	5.44e-10	0	1	1.08709e-10
P. sp. LC0214	WT	chromid	WT1	139.84	250707	163542	151433	247434	2510	0	0	0	0	0	0	0	0	0	0
P. sp. LC0214	WT	chromid	WT2	154	250708	163542	151433	247435	2510	0	1	0	0	0	0	4.9e-10	0	0	0
P. sp. LC0214	WT	chromid	WT3	215.77	250708	163542	151433	247435	2510	0	0	0	0	0	0	0	0	0	0
P. sp. LC0214	WT	chromid	WT4	264.1	250708	163542	151433	247435	2510	0	0	0	0	0	0	0	0	0	0
P. sp. LC0214	WT	chromid	WT5	71.31	250701	163539	151430	247434	2510	0	0	0	0	0	0	0	0	0	0
P. sp. LC0214	WT	chromid	WT6	41.51	250677	163512	151414	247414	2510	0	0	0	0	0	0	0	0	0	0
P. sp. LC0214	WT	chromid	WT7	91.17	250708	163542	151433	247435	2510	0	0	0	0	0	0	0	0	0	0
P. sp. LC0214	WT	chromid	WT8	81.63	250688	163542	151433	247417	2510	0	0	0	0	0	0	0	0	0	0
P. sp. LC0214	WT	chromid	WT9	115.46	250708	163542	151432	247435	2510	0	0	0	0	0	0	0	0	0	0
P. sp. LC0214	WT	chromid	WT10	102.3	250708	163542	151433	247435	2510	0	0	0	0	0	0	0	0	0	0
P. sp. LC0214	WT	chromid	WT11	246.48	250708	163542	151433	247435	2510	0	1	0	0	0	0	4.9e-10	0	0	0
P. sp. LC0214	WT	chromid	WT12	263.33	250708	163542	151433	247435	2510	0	0	0	0	0	0	0	0	0	0
P. sp. LC0214	WT	chromid	WT14	46.31	250706	163537	151429	247433	2510	0	0	0	0	0	0	0	0	1	4.89981e-10
P. sp. LC0214	WT	chromid	WT15	149.27	250708	163542	151433	247435	2510	0	0	0	0	0	0	0	0	0	0
P. sp. LC0214	WT	chromid	WT16	96.64	250708	163542	151433	247435	2510	0	0	0	0	0	0	0	0	0	0
P. sp. LC0214	WT	chromid	WT17	195.15	250708	163542	151433	247434	2510	1	0	0	0	0	1	9.8e-10	0	1	4.89974e-10
P. sp. LC0214	WT	chromid	WT18	159.66	250708	163542	151433	247435	2510	0	0	0	0	0	0	0	0	0	0
P. sp. LC0214	WT	chromid	WT19	251.73	250708	163542	151432	247435	2510	0	0	0	0	0	0	0	0	0	0
P. sp. LC0214	WT	chromid	WT20	264.93	250708	163542	151433	247435	2510	0	0	0	0	0	0	0	0	0	0
P. sp. LC0214	WT	chromid	WT24	81.04	250708	163542	151433	247435	2510	1	0	0	0	0	0	4.9e-10	0	0	0
P. sp. LC0214	WT	chromid	WT25	127.96	250708	163542	151433	247435	2510	0	0	0	0	1	0	4.9e-10	0	0	0
P. sp. LC0214	WT	chromid	WT26	153.54	250708	163542	151433	247435	2510	0	0	0	0	0	0	0	0	0	0
P. sp. LC0214	WT	chromid	WT29	81.47	250708	163542	151433	247435	2510	0	0	0	0	0	0	0	0	0	0
P. sp. LC0214	WT	chromid	WT30	155.12	250705	163539	151430	247432	2510	0	0	0	0	0	0	0	0	0	0
P. sp. LC0214	WT	chromid	WT31	185.79	250706	163539	151433	247434	2510	0	0	0	0	0	0	0	0	0	0
P. sp. LC0214	WT	chromid	WT32	108.87	250703	163538	151431	247432	2510	0	0	1	0	0	0	4.9e-10	1	0	4.89982e-10
P. sp. LC0214	WT	chromid	WT33	324.38	250696	163534	151429	247426	2510	0	0	0	0	0	0	0	0	1	4.89994e-10
P. sp. LC0214	WT	chromid	WT34	444.83	250707	163542	151433	247435	2510	0	0	0	0	0	0	0	0	1	4.89974e-10
P. sp. LC0214	WT	chromid	WT37	220.12	250707	163542	151433	247435	2510	0	0	0	0	0	0	0	0	1	4.89974e-10
P. sp. LC0214	WT	chromid	WT38	300.73	250708	163542	151433	247435	2510	0	0	0	0	0	0	0	0	0	0
P. sp. LC0214	WT	chromid	WT39	256.01	250707	163542	151433	247435	2510	1	1	0	0	0	0	9.8e-10	0	1	4.89974e-10
P. sp. LC0214	WT	chromid	WT40	184.85	250692	163519	151409	247396	2510	1	0	0	0	0	0	4.9e-10	0	0	0
P. sp. LC0214	WT	chromid	WT41	230.4	250708	163542	151433	247435	2510	0	0	0	0	0	0	0	0	0	0
P. sp. LC0214	WT	chromid	WT42	250.33	250708	163542	151433	247435	2510	0	0	0	0	0	0	0	0	0	0
P. sp. LC0214	WT	chromid	WT43	232.33	250708	163542	151433	247435	2510	0	1	0	0	0	0	4.9e-10	0	0	0
P. sp. LC0214	WT	chromid	WT44	272.34	250708	163542	151433	247435	2510	0	0	0	0	0	0	0	0	0	0
P. sp. LC0214	WT	chromid	WT45	269.76	250708	163542	151433	247435	2510	0	1	0	0	0	0	4.9e-10	0	0	0
P. sp. LC0214	WT	chromid	WT46	387.62	250708	163542	151433	247435	2510	1	1	1	0	0	0	1.47e-09	0	0	0
P. sp. LC0214	WT	chromid	WT47	268.92	250708	163542	151433	247435	2510	0	0	0	0	0	0	0	0	0	0
P. sp. LC0214	WT	chromid	WT48	250.79	250708	163542	151433	247435	2510	0	0	0	0	0	0	0	0	0	0
P. sp. LC0214	WT	chromid	WT49	294.52	250708	163542	151433	247435	2510	1	1	0	0	0	0	9.8e-10	0	0	0
P. sp. LC0214	WT	chromid	WT50	279.36	250704	163535	151429	247431	2510	0	0	0	0	0	0	0	0	0	0
P. sp. LC0214	WT	chromid	WT51	211.71	250677	163505	151408	247408	2510	0	0	0	0	0	0	0	0	0	0
P. sp. LC0214	WT	chromid	WT52	237.29	250708	163542	151433	247435	2510	0	1	0	0	0	0	4.9e-10	0	0	0
P. sp. LC0214	WT	chromid	WT53	273.42	250700	163533	151426	247424	2510	0	0	0	0	0	0	0	0	0	0
P. sp. LC0214	WT	chromid	WT54	291.6	250708	163542	151433	247435	2510	0	0	0	0	0	0	0	0	0	0
P. sp. LC0214	WT	chromid	WT55	261.3	250707	163540	151433	247435	2510	1	0	0	0	0	0	4.9e-10	0	0	0
P. sp. LC0214	WT	chromid	WT56	239.73	250707	163542	151433	247435	2510	0	0	0	0	0	0	0	0	0	0
P. sp. LC0214	WT	chromid	WT57	270.32	250703	163541	151433	247435	2510	1	0	0	1	0	0	9.8e-10	0	1	4.89977e-10
P. sp. LC0214	WT	chromid	WT58	235.28	250707	163540	151433	247435	2510	0	0	0	0	0	0	0	0	0	0
P. sp. LC0214	WT	chromid	WT60	224.72	250708	163542	151433	247435	2510	0	0	0	0	0	0	0	0	0	0
P. sp. LC0214	WT	chromid	WT21	109.65	250708	163541	151433	247435	2510	0	1	0	0	0	0	4.9e-10	0	1	4.89974e-10
P. sp. LC0214	WT	chromid	WT22	121.05	250700	163539	151433	247426	2510	0	0	0	0	1	0	4.9e-10	0	0	0
P. sp. LC0214	WT	chromid	WT27	129.99	250701	163541	151432	247435	2510	0	0	0	0	0	1	4.9e-10	0	1	4.89979e-10
P. sp. LC0214	WT	chromid	WT28	112.77	250701	163542	151433	247426	2510	0	0	0	0	0	0	0	0	0	0
P. sp. LC0214	WT	chromid	WT35	158.21	250706	163540	151433	247435	2510	0	0	0	0	0	0	0	0	1	4.89976e-10
P. sp. LC0214	WT	chromid	WT36	152.84	250708	163542	151433	247435	2510	0	0	0	0	1	0	4.9e-10	0	0	0
P. sp. LC0214	ΔmutS	whole-genome	mutS1	183.17	1364610	882047	868168	1356276	1808	271	500	1	3	1	1	9.61e-08	15	10	3.09262e-09
P. sp. LC0214	ΔmutS	whole-genome	mutS2	148.08	1365519	882788	868954	1356793	1808	131	268	2	3	0	1	5.01e-08	14	21	4.32682e-09
P. sp. LC0214	ΔmutS	whole-genome	mutS3	144.34	1365608	882925	869037	1356920	1808	143	381	2	0	0	0	6.5e-08	8	10	2.225e-09
P. sp. LC0214	ΔmutS	whole-genome	mutS4	182.71	1365685	882959	869081	1356999	1808	161	325	3	2	0	1	6.08e-08	9	8	2.10128e-09
P. sp. LC0214	ΔmutS	whole-genome	mutS5	223.87	1365581	882868	868981	1356906	1808	141	285	2	2	0	0	5.32e-08	7	10	2.10146e-09
P. sp. LC0214	ΔmutS	whole-genome	mutS6	274.99	1365532	882817	868927	1356862	1808	212	357	2	3	0	2	7.12e-08	9	10	2.3488e-09
P. sp. LC0214	ΔmutS	whole-genome	mutS7	550.44	1365633	882921	869036	1356954	1808	123	258	1	1	0	0	4.73e-08	6	9	1.85415e-09
P. sp. LC0214	ΔmutS	whole-genome	mutS8	388.43	1365653	882937	869072	1356977	1808	136	415	0	3	0	2	6.87e-08	8	9	2.10132e-09
P. sp. LC0214	ΔmutS	whole-genome	mutS9	141.29	1362777	881091	867091	1354078	1808	196	411	3	0	0	0	7.56e-08	17	8	3.09682e-09
P. sp. LC0214	ΔmutS	whole-genome	mutS10	158.77	1364888	882478	868568	1356050	1808	143	291	1	2	0	0	5.4e-08	6	14	2.47361e-09
P. sp. LC0214	ΔmutS	whole-genome	mutS11	110.16	1365677	882961	869079	1356989	1808	183	404	1	1	0	0	7.28e-08	3	14	2.10129e-09
P. sp. LC0214	ΔmutS	whole-genome	mutS12	90.11	1365650	882962	869081	1356971	1808	228	389	4	2	0	0	7.7e-08	10	8	2.22492e-09
P. sp. LC0214	ΔmutS	whole-genome	mutS14	172.13	1365552	882830	868982	1356837	1808	178	424	0	1	1	0	7.47e-08	6	14	2.47238e-09
P. sp. LC0214	ΔmutS	whole-genome	mutS15	234.43	1365683	882959	869080	1356982	1808	131	225	1	1	0	1	4.44e-08	6	10	1.97769e-09
P. sp. LC0214	ΔmutS	whole-genome	mutS16	388.8	1365645	882912	869058	1356932	1808	152	231	2	1	0	1	4.78e-08	6	8	1.73054e-09
P. sp. LC0214	ΔmutS	whole-genome	mutS17	181.13	1365495	882815	868912	1356848	1808	215	378	1	1	0	2	7.38e-08	12	15	3.33782e-09
P. sp. LC0214	ΔmutS	whole-genome	mutS18	158.33	1365560	882804	868979	1356839	1808	127	423	0	0	1	1	6.82e-08	4	8	1.48344e-09
P. sp. LC0214	ΔmutS	whole-genome	mutS20	107.36	1365644	882899	869010	1356879	1808	127	281	0	1	1	0	5.07e-08	6	9	1.85419e-09
P. sp. LC0214	ΔmutS	whole-genome	mutS21	234.21	1365653	882947	869062	1356971	1808	216	507	1	4	5	0	9.06e-08	10	21	3.83183e-09
P. sp. LC0214	ΔmutS	whole-genome	mutS22	230.72	1365680	882961	869087	1356991	1808	221	465	1	0	2	1	8.53e-08	3	14	2.10128e-09
P. sp. LC0214	ΔmutS	whole-genome	mutS24	364.29	1364217	881718	867857	1355902	1808	135	352	1	0	0	2	6.06e-08	1	6	8.66207e-10
P. sp. LC0214	ΔmutS	whole-genome	mutS26	190.89	1365691	882962	869087	1356998	1808	331	584	3	1	2	0	1.14e-07	9	16	3.09011e-09
P. sp. LC0214	ΔmutS	whole-genome	mutS27	137.79	1365091	882385	868573	1356536	1808	152	434	0	0	1	2	7.28e-08	3	11	1.73129e-09
P. sp. LC0214	ΔmutS	whole-genome	mutS28	133.98	1365497	882842	868957	1356878	1808	135	316	3	2	0	1	5.65e-08	5	12	2.10154e-09
P. sp. LC0214	ΔmutS	whole-genome	mutS30	204.94	1365695	882966	869087	1356994	1808	229	410	2	1	0	0	7.94e-08	5	10	1.85406e-09
P. sp. LC0214	ΔmutS	whole-genome	mutS31	275.9	1365502	882775	868902	1356793	1808	306	761	1	6	2	1	1.33e-07	5	12	2.10163e-09
P. sp. LC0214	ΔmutS	whole-genome	mutS32	289.34	1365673	882953	869078	1356986	1808	175	388	2	2	0	0	7.01e-08	8	14	2.71933e-09
P. sp. LC0214	ΔmutS	whole-genome	mutS33	144.58	1365651	882920	869029	1356944	1808	157	431	1	1	0	2	7.32e-08	6	11	2.10137e-09
P. sp. LC0214	ΔmutS	whole-genome	mutS34	187.82	1365693	882962	869085	1356999	1808	219	591	5	6	0	2	1.02e-07	14	7	2.59569e-09
P. sp. LC0214	ΔmutS	whole-genome	mutS35	145.86	1365583	882914	869031	1356916	1808	170	405	0	11	1	2	7.28e-08	7	8	1.85419e-09
P. sp. LC0214	ΔmutS	whole-genome	mutS36	206.51	1365265	882655	868742	1356651	1808	102	247	0	0	0	2	4.34e-08	1	5	7.41863e-10
P. sp. LC0214	ΔmutS	whole-genome	mutS37	179.68	1365674	882937	869063	1356980	1808	452	371	1	2	0	0	1.02e-07	7	13	2.47213e-09
P. sp. LC0214	ΔmutS	whole-genome	mutS38	222.05	1365456	882640	868845	1356704	1808	132	285	0	1	0	1	5.18e-08	3	9	1.48362e-09
P. sp. LC0214	ΔmutS	whole-genome	mutS39	269.63	1365545	882862	868961	1356845	1808	222	426	1	2	0	3	8.08e-08	9	19	3.46133e-09
P. sp. LC0214	ΔmutS	whole-genome	mutS40	219.56	1365660	882932	869053	1356973	1808	179	408	2	1	1	0	7.31e-08	10	11	2.59576e-09
P. sp. LC0214	ΔmutS	whole-genome	mutS41	49.87	1365094	882357	868437	1356389	1808	147	275	1	1	1	0	5.26e-08	6	13	2.34978e-09
P. sp. LC0214	ΔmutS	whole-genome	mutS42	155.73	1365691	882962	869081	1357000	1808	209	402	0	2	1	0	7.59e-08	13	7	2.47209e-09
P. sp. LC0214	ΔmutS	whole-genome	mutS43	104.74	1365084	882308	868606	1356309	1808	148	311	2	0	0	0	5.7e-08	7	7	1.7314e-09
P. sp. LC0214	ΔmutS	whole-genome	mutS44	92.09	1365692	882965	869089	1357003	1808	150	324	1	2	0	1	5.91e-08	9	3	1.48325e-09
P. sp. LC0214	ΔmutS	whole-genome	mutS45	173.12	1365456	882754	868835	1356759	1808	143	286	3	2	1	0	5.38e-08	4	10	1.73082e-09
P. sp. LC0214	ΔmutS	whole-genome	mutS46	146.26	1365634	882905	869015	1356921	1808	123	432	2	2	0	0	6.91e-08	5	13	2.22501e-09
P. sp. LC0214	ΔmutS	whole-genome	mutS48	205.15	1365515	882826	868925	1356813	1808	244	505	0	1	1	2	9.31e-08	9	13	2.7197e-09
P. sp. LC0214	ΔmutS	whole-genome	mutS49	138.4	1365686	882962	869087	1356996	1808	160	303	0	1	0	1	5.75e-08	6	6	1.48326e-09
P. sp. LC0214	ΔmutS	whole-genome	mutS50	166.94	1365523	882849	868956	1356849	1808	159	384	1	1	2	0	6.76e-08	6	8	1.73068e-09
P. sp. LC0214	ΔmutS	whole-genome	mutS52	134.32	1365683	882967	869089	1356996	1808	86	228	0	0	0	0	3.88e-08	8	8	1.97767e-09
P. sp. LC0214	ΔmutS	whole-genome	mutS53	177.94	1365163	882539	868593	1356610	1808	239	340	0	4	0	0	7.21e-08	5	4	1.1129e-09
P. sp. LC0214	ΔmutS	whole-genome	mutS54	228.03	1365660	882931	869069	1356984	1808	258	526	3	0	0	3	9.76e-08	13	15	3.461e-09
P. sp. LC0214	ΔmutS	whole-genome	mutS55	261.58	1365690	882964	869085	1356993	1808	128	295	0	0	0	0	5.23e-08	3	7	1.23605e-09
P. sp. LC0214	ΔmutS	whole-genome	mutS56	260.39	1364963	882411	868469	1356481	1808	182	544	2	1	1	2	9.05e-08	5	11	1.97874e-09
P. sp. LC0214	ΔmutS	whole-genome	mutS57	65.43	1365644	882916	869051	1356929	1808	91	208	1	1	2	0	3.75e-08	6	6	1.48332e-09
P. sp. LC0214	ΔmutS	whole-genome	mutS58	97.65	1365481	882792	868960	1356777	1808	191	517	0	1	1	0	8.78e-08	17	10	3.33786e-09
P. sp. LC0214	ΔmutS	whole-genome	mutS59	151.18	1365086	882621	868704	1356264	1808	137	277	4	0	2	0	5.19e-08	10	6	1.97858e-09
P. sp. LC0214	ΔmutS	whole-genome	mutS60	109.92	1365683	882960	869083	1357005	1808	125	273	3	1	0	0	4.97e-08	4	7	1.35965e-09
P. sp. LC0214	ΔmutS	chromosome	mutS1	182.22	1113909	718506	716733	1108841	1808	215	416	1	2	0	1	9.6e-08	13	7	3.02405e-09
P. sp. LC0214	ΔmutS	chromosome	mutS2	145.41	1114817	719247	717519	1109360	1808	103	229	2	2	0	1	5.09e-08	13	16	4.38134e-09
P. sp. LC0214	ΔmutS	chromosome	mutS3	144.11	1114908	719385	717605	1109489	1808	124	323	2	0	0	0	6.78e-08	6	8	2.11487e-09
P. sp. LC0214	ΔmutS	chromosome	mutS4	181.66	1114985	719419	717648	1109562	1808	133	281	3	1	0	1	6.33e-08	7	4	1.66158e-09
P. sp. LC0214	ΔmutS	chromosome	mutS5	223.2	1114880	719326	717546	1109473	1808	112	239	1	2	0	0	5.35e-08	6	6	1.81283e-09
P. sp. LC0214	ΔmutS	chromosome	mutS6	268.9	1114831	719275	717493	1109426	1808	178	311	2	3	0	1	7.48e-08	7	8	2.26616e-09
P. sp. LC0214	ΔmutS	chromosome	mutS7	539.54	1114935	719382	717606	1109523	1808	99	213	1	0	0	0	4.73e-08	6	7	1.96378e-09
P. sp. LC0214	ΔmutS	chromosome	mutS8	382.1	1114953	719395	717637	1109542	1808	111	348	0	2	0	1	6.98e-08	7	6	1.96373e-09
P. sp. LC0214	ΔmutS	chromosome	mutS9	140.38	1112078	717549	715656	1106641	1808	160	338	3	0	0	0	7.59e-08	15	5	3.02907e-09
P. sp. LC0214	ΔmutS	chromosome	mutS10	160.51	1114214	718952	717144	1108626	1808	124	222	1	0	0	0	5.25e-08	4	10	2.11629e-09
P. sp. LC0214	ΔmutS	chromosome	mutS11	109.08	1114977	719421	717645	1109557	1808	151	328	1	1	0	0	7.27e-08	2	10	1.81264e-09
P. sp. LC0214	ΔmutS	chromosome	mutS12	90.04	1114963	719421	717648	1109547	1808	187	324	3	1	0	0	7.78e-08	9	6	2.26581e-09
P. sp. LC0214	ΔmutS	chromosome	mutS14	175.62	1114983	719422	717651	1109559	1808	155	341	0	1	1	0	7.52e-08	4	12	2.41685e-09
P. sp. LC0214	ΔmutS	chromosome	mutS15	234.29	1114981	719417	717646	1109548	1808	115	191	1	0	0	1	4.65e-08	6	8	2.11475e-09
P. sp. LC0214	ΔmutS	chromosome	mutS16	389.89	1114944	719370	717624	1109494	1808	122	182	2	0	0	1	4.64e-08	6	7	1.96379e-09
P. sp. LC0214	ΔmutS	chromosome	mutS17	181.28	1114793	719273	717477	1109413	1808	173	321	1	0	0	2	7.51e-08	10	14	3.62592e-09
P. sp. LC0214	ΔmutS	chromosome	mutS18	158.51	1114859	719262	717544	1109403	1808	111	342	0	0	1	1	6.87e-08	4	6	1.51075e-09
P. sp. LC0214	ΔmutS	chromosome	mutS20	97.02	1114944	719357	717575	1109444	1808	94	227	0	1	1	0	4.88e-08	6	7	1.96385e-09
P. sp. LC0214	ΔmutS	chromosome	mutS21	227.39	1114953	719405	717627	1109535	1808	183	412	1	3	4	0	9.11e-08	6	18	3.62536e-09
P. sp. LC0214	ΔmutS	chromosome	mutS22	222.11	1114981	719419	717652	1109556	1808	172	374	1	0	1	1	8.29e-08	3	9	1.81264e-09
P. sp. LC0214	ΔmutS	chromosome	mutS24	365.08	1113515	718177	716423	1108468	1808	106	297	0	0	0	2	6.13e-08	1	4	7.56304e-10
P. sp. LC0214	ΔmutS	chromosome	mutS26	184.89	1114991	719420	717653	1109563	1808	262	467	2	1	2	0	1.11e-07	7	13	3.02105e-09
P. sp. LC0214	ΔmutS	chromosome	mutS27	136.05	1114435	718869	717172	1109127	1808	127	369	0	0	1	1	7.53e-08	3	11	2.1159e-09
P. sp. LC0214	ΔmutS	chromosome	mutS28	133.4	1114991	719415	717650	1109564	1808	110	258	3	2	0	1	5.65e-08	4	10	2.11474e-09
P. sp. LC0214	ΔmutS	chromosome	mutS30	204.95	1114993	719424	717652	1109559	1808	184	329	2	1	0	0	7.79e-08	4	10	2.11473e-09
P. sp. LC0214	ΔmutS	chromosome	mutS31	279.28	1114800	719234	717467	1109359	1808	245	627	1	6	1	1	1.33e-07	5	11	2.41734e-09
P. sp. LC0214	ΔmutS	chromosome	mutS32	288.6	1114971	719411	717643	1109549	1808	133	319	2	1	0	0	6.87e-08	7	13	3.02109e-09
P. sp. LC0214	ΔmutS	chromosome	mutS33	144.4	1114952	719379	717599	1109516	1808	135	356	1	1	0	2	7.48e-08	5	7	1.81272e-09
P. sp. LC0214	ΔmutS	chromosome	mutS34	187.68	1114991	719421	717650	1109564	1808	179	478	3	6	0	2	1.01e-07	12	6	2.71894e-09
P. sp. LC0214	ΔmutS	chromosome	mutS35	145.08	1114884	719376	717599	1109481	1808	136	327	0	10	1	1	7.18e-08	6	6	1.81277e-09
P. sp. LC0214	ΔmutS	chromosome	mutS36	208.55	1114566	719113	717307	1109213	1808	87	205	0	0	0	2	4.44e-08	1	4	7.55556e-10
P. sp. LC0214	ΔmutS	chromosome	mutS37	176.32	1114972	719395	717629	1109544	1808	372	303	1	1	0	0	1.02e-07	5	11	2.41689e-09
P. sp. LC0214	ΔmutS	chromosome	mutS38	218.01	1114761	719104	717414	1109273	1808	111	224	0	1	0	1	5.09e-08	3	8	1.66206e-09
P. sp. LC0214	ΔmutS	chromosome	mutS39	268.84	1114848	719322	717526	1109409	1808	185	351	1	1	0	2	8.16e-08	8	12	3.02148e-09
P. sp. LC0214	ΔmutS	chromosome	mutS40	219.66	1114972	719402	717628	1109544	1808	144	338	1	0	1	0	7.31e-08	8	8	2.41689e-09
P. sp. LC0214	ΔmutS	chromosome	mutS41	48.8	1114443	718877	717059	1109031	1808	123	228	1	1	1	0	5.35e-08	5	12	2.56945e-09
P. sp. LC0214	ΔmutS	chromosome	mutS42	154.58	1114992	719420	717646	1109562	1808	162	334	0	2	1	0	7.54e-08	11	6	2.56789e-09
P. sp. LC0214	ΔmutS	chromosome	mutS43	104.66	1114383	718766	717171	1108877	1808	117	268	1	0	0	0	5.83e-08	5	4	1.36037e-09
P. sp. LC0214	ΔmutS	chromosome	mutS44	92.03	1114991	719423	717654	1109569	1808	120	263	1	2	0	0	5.83e-08	6	1	1.05736e-09
P. sp. LC0214	ΔmutS	chromosome	mutS45	172.83	1114848	719314	717480	1109450	1808	122	229	2	1	1	0	5.36e-08	3	9	1.81289e-09
P. sp. LC0214	ΔmutS	chromosome	mutS46	144.91	1114933	719363	717580	1109486	1808	101	361	2	2	0	0	7.04e-08	3	10	1.96382e-09
P. sp. LC0214	ΔmutS	chromosome	mutS48	206.87	1114816	719285	717490	1109377	1808	205	434	0	0	1	2	9.7e-08	7	9	2.41727e-09
P. sp. LC0214	ΔmutS	chromosome	mutS49	139.95	1114985	719420	717652	1109559	1808	128	245	0	1	0	1	5.66e-08	5	5	1.51053e-09
P. sp. LC0214	ΔmutS	chromosome	mutS50	166.63	1114822	719307	717521	1109411	1808	131	325	1	1	2	0	6.95e-08	6	8	2.11506e-09
P. sp. LC0214	ΔmutS	chromosome	mutS52	134.64	1114983	719426	717654	1109559	1808	66	188	0	0	0	0	3.84e-08	7	8	2.26579e-09
P. sp. LC0214	ΔmutS	chromosome	mutS53	178.48	1114462	718997	717158	1109172	1808	194	281	0	3	0	0	7.22e-08	3	4	1.0579e-09
P. sp. LC0214	ΔmutS	chromosome	mutS54	231.75	1114959	719390	717634	1109548	1808	204	451	3	0	0	2	9.97e-08	10	11	3.17218e-09
P. sp. LC0214	ΔmutS	chromosome	mutS55	265.89	1114990	719422	717650	1109558	1808	106	243	0	0	0	0	5.27e-08	3	5	1.20842e-09
P. sp. LC0214	ΔmutS	chromosome	mutS56	260.18	1114391	718933	717138	1109168	1808	137	430	1	1	1	1	8.63e-08	2	10	1.81362e-09
P. sp. LC0214	ΔmutS	chromosome	mutS57	65.5	1114942	719374	717616	1109493	1808	75	173	0	0	2	0	3.78e-08	6	6	1.81273e-09
P. sp. LC0214	ΔmutS	chromosome	mutS58	95.58	1114779	719250	717525	1109340	1808	159	423	0	1	1	0	8.82e-08	15	9	3.62598e-09
P. sp. LC0214	ΔmutS	chromosome	mutS59	151	1114384	719079	717269	1108828	1808	113	223	3	0	2	0	5.15e-08	7	5	1.81365e-09
P. sp. LC0214	ΔmutS	chromosome	mutS60	110.26	1114984	719418	717648	1109567	1808	97	230	2	1	0	0	4.98e-08	4	6	1.51053e-09
P. sp. LC0214	ΔmutS	chromid	mutS1	187.43	250701	163541	151435	247435	1808	56	84	0	1	1	0	9.66e-08	2	3	3.40111e-09
P. sp. LC0214	ΔmutS	chromid	mutS2	160.06	250702	163541	151435	247433	1808	28	39	0	1	0	0	4.63e-08	1	5	4.08134e-09
P. sp. LC0214	ΔmutS	chromid	mutS3	145.35	250700	163540	151432	247431	1808	19	58	0	0	0	0	5.24e-08	2	2	2.72092e-09
P. sp. LC0214	ΔmutS	chromid	mutS4	187.43	250700	163540	151433	247437	1808	28	44	0	1	0	0	4.97e-08	2	4	4.08135e-09
P. sp. LC0214	ΔmutS	chromid	mutS5	226.89	250701	163542	151435	247433	1808	29	46	1	0	0	0	5.17e-08	1	4	3.40112e-09
P. sp. LC0214	ΔmutS	chromid	mutS6	302.43	250701	163542	151434	247436	1808	34	46	0	0	0	1	5.51e-08	2	2	2.72089e-09
P. sp. LC0214	ΔmutS	chromid	mutS7	599.51	250698	163539	151430	247431	1808	24	45	0	1	0	0	4.76e-08	0	2	1.36047e-09
P. sp. LC0214	ΔmutS	chromid	mutS8	416.95	250700	163542	151435	247435	1808	25	67	0	1	0	1	6.39e-08	1	3	2.72089e-09
P. sp. LC0214	ΔmutS	chromid	mutS9	145.38	250699	163542	151435	247437	1808	36	73	0	0	0	0	7.41e-08	2	3	3.40111e-09
P. sp. LC0214	ΔmutS	chromid	mutS10	150.97	250674	163526	151424	247424	1808	19	69	0	2	0	0	6.12e-08	2	4	4.08166e-09
P. sp. LC0214	ΔmutS	chromid	mutS11	115.05	250700	163540	151434	247432	1808	32	76	0	0	0	0	7.35e-08	1	4	3.40114e-09
P. sp. LC0214	ΔmutS	chromid	mutS12	90.44	250687	163541	151433	247424	1808	41	65	1	1	0	0	7.35e-08	1	2	2.04074e-09
P. sp. LC0214	ΔmutS	chromid	mutS14	156.39	250569	163408	151331	247278	1808	23	83	0	0	0	0	7.22e-08	2	2	2.72265e-09
P. sp. LC0214	ΔmutS	chromid	mutS15	235.11	250702	163542	151434	247434	1808	16	34	0	1	0	0	3.47e-08	0	2	1.36045e-09
P. sp. LC0214	ΔmutS	chromid	mutS16	383.93	250701	163542	151434	247438	1808	30	49	0	1	0	0	5.44e-08	0	1	6.8022e-10
P. sp. LC0214	ΔmutS	chromid	mutS17	180.43	250702	163542	151435	247435	1808	42	57	0	1	0	0	6.8e-08	2	1	2.04066e-09
P. sp. LC0214	ΔmutS	chromid	mutS18	157.5	250701	163542	151435	247436	1808	16	81	0	0	0	0	6.6e-08	0	2	1.36044e-09
P. sp. LC0214	ΔmutS	chromid	mutS20	153.93	250700	163542	151435	247435	1808	33	54	0	0	0	0	5.92e-08	0	2	1.36045e-09
P. sp. LC0214	ΔmutS	chromid	mutS21	264.89	250700	163542	151435	247436	1808	33	95	0	1	1	0	8.84e-08	4	3	4.76155e-09
P. sp. LC0214	ΔmutS	chromid	mutS22	269.48	250699	163542	151435	247435	1808	49	91	0	0	1	0	9.59e-08	0	5	3.40112e-09
P. sp. LC0214	ΔmutS	chromid	mutS24	360.76	250702	163541	151434	247434	1808	29	55	1	0	0	0	5.78e-08	0	2	1.36045e-09
P. sp. LC0214	ΔmutS	chromid	mutS26	217.92	250700	163542	151434	247435	1808	69	117	1	0	0	0	1.27e-07	2	3	3.40112e-09
P. sp. LC0214	ΔmutS	chromid	mutS27	145.63	250656	163516	151401	247409	1808	25	65	0	0	0	1	6.19e-08	0	0	0
P. sp. LC0214	ΔmutS	chromid	mutS28	136.58	250506	163427	151307	247314	1808	25	58	0	0	0	0	5.65e-08	1	2	2.04207e-09
P. sp. LC0214	ΔmutS	chromid	mutS30	204.91	250702	163542	151435	247435	1808	45	81	0	0	0	0	8.57e-08	1	0	6.80221e-10
P. sp. LC0214	ΔmutS	chromid	mutS31	260.68	250702	163541	151435	247434	1808	61	134	0	0	1	0	1.33e-07	0	1	6.80223e-10
P. sp. LC0214	ΔmutS	chromid	mutS32	292.7	250702	163542	151435	247437	1808	42	69	0	1	0	0	7.62e-08	1	1	1.36044e-09
P. sp. LC0214	ΔmutS	chromid	mutS33	145.4	250699	163541	151430	247428	1808	22	75	0	0	0	0	6.6e-08	1	4	3.40117e-09
P. sp. LC0214	ΔmutS	chromid	mutS34	188.44	250702	163541	151435	247435	1808	40	113	2	0	0	0	1.05e-07	2	1	2.04067e-09
P. sp. LC0214	ΔmutS	chromid	mutS35	149.36	250699	163538	151432	247435	1808	34	78	0	1	0	1	7.75e-08	1	2	2.04069e-09
P. sp. LC0214	ΔmutS	chromid	mutS36	197.29	250699	163542	151435	247438	1808	15	42	0	0	0	0	3.88e-08	0	1	6.80221e-10
P. sp. LC0214	ΔmutS	chromid	mutS37	194.84	250702	163542	151434	247436	1808	80	68	0	1	0	0	1.01e-07	2	2	2.72088e-09
P. sp. LC0214	ΔmutS	chromid	mutS38	240.23	250695	163536	151431	247431	1808	21	61	0	0	0	0	5.58e-08	0	1	6.80239e-10
P. sp. LC0214	ΔmutS	chromid	mutS39	273.21	250697	163540	151435	247436	1808	37	75	0	1	0	1	7.75e-08	1	7	5.44181e-09
P. sp. LC0214	ΔmutS	chromid	mutS40	219.12	250688	163530	151425	247429	1808	35	70	1	1	0	0	7.28e-08	2	3	3.40128e-09
P. sp. LC0214	ΔmutS	chromid	mutS41	54.71	250651	163480	151378	247358	1808	24	47	0	0	0	0	4.83e-08	1	1	1.36086e-09
P. sp. LC0214	ΔmutS	chromid	mutS42	160.93	250699	163542	151435	247438	1808	47	68	0	0	0	0	7.82e-08	2	1	2.04066e-09
P. sp. LC0214	ΔmutS	chromid	mutS43	105.1	250701	163542	151435	247432	1808	31	43	1	0	0	0	5.1e-08	2	3	3.40112e-09
P. sp. LC0214	ΔmutS	chromid	mutS44	92.35	250701	163542	151435	247434	1808	30	61	0	0	0	1	6.26e-08	3	2	3.40111e-09
P. sp. LC0214	ΔmutS	chromid	mutS45	174.42	250608	163440	151355	247309	1808	21	57	1	1	0	0	5.44e-08	1	1	1.36112e-09
P. sp. LC0214	ΔmutS	chromid	mutS46	152.34	250701	163542	151435	247435	1808	22	71	0	0	0	0	6.33e-08	2	3	3.40111e-09
P. sp. LC0214	ΔmutS	chromid	mutS48	197.38	250699	163541	151435	247436	1808	39	71	0	1	0	0	7.55e-08	2	4	4.08134e-09
P. sp. LC0214	ΔmutS	chromid	mutS49	131.42	250701	163542	151435	247437	1808	32	58	0	0	0	0	6.12e-08	1	1	1.36044e-09
P. sp. LC0214	ΔmutS	chromid	mutS50	168.35	250701	163542	151435	247438	1808	28	59	0	0	0	0	5.92e-08	0	0	0
P. sp. LC0214	ΔmutS	chromid	mutS52	132.88	250700	163541	151435	247437	1808	20	40	0	0	0	0	4.08e-08	1	0	6.80222e-10
P. sp. LC0214	ΔmutS	chromid	mutS53	175.53	250701	163542	151435	247438	1808	45	59	0	1	0	0	7.14e-08	2	0	1.36044e-09
P. sp. LC0214	ΔmutS	chromid	mutS54	211.3	250701	163541	151435	247436	1808	54	75	0	0	0	1	8.84e-08	3	4	4.76155e-09
P. sp. LC0214	ΔmutS	chromid	mutS55	242.18	250700	163542	151435	247435	1808	22	52	0	0	0	0	5.03e-08	0	2	1.36045e-09
P. sp. LC0214	ΔmutS	chromid	mutS56	261.34	250572	163478	151331	247313	1808	45	114	1	0	0	1	1.1e-07	3	1	2.72229e-09
P. sp. LC0214	ΔmutS	chromid	mutS57	65.13	250702	163542	151435	247436	1808	16	35	1	1	0	0	3.61e-08	0	0	0
P. sp. LC0214	ΔmutS	chromid	mutS58	106.93	250702	163542	151435	247437	1808	32	94	0	0	0	0	8.57e-08	2	1	2.04066e-09
P. sp. LC0214	ΔmutS	chromid	mutS59	152.02	250702	163542	151435	247436	1808	24	54	1	0	0	0	5.37e-08	3	1	2.72088e-09
P. sp. LC0214	ΔmutS	chromid	mutS60	108.39	250699	163542	151435	247438	1808	28	43	1	0	0	0	4.9e-08	0	1	6.80221e-10
P. sp. JCM12884T	WT	whole-genome	WT1	139.56	1399028	961765	964759	1396570	2170	2	1	0	3	1	4	1.07e-09	1	0	9.75895e-11
P. sp. JCM12884T	WT	whole-genome	WT2	69.54	1399011	961762	964767	1396555	2170	5	2	0	4	1	2	1.37e-09	0	0	0
P. sp. JCM12884T	WT	whole-genome	WT3	96.02	1399029	961767	964769	1396572	2170	4	4	0	3	1	1	1.27e-09	0	0	0
P. sp. JCM12884T	WT	whole-genome	WT4	105.01	1398828	961619	964599	1396374	2170	2	3	3	2	1	3	1.37e-09	0	1	9.7604e-11
P. sp. JCM12884T	WT	whole-genome	WT5	115.54	1399034	961767	964769	1396578	2170	2	2	1	4	0	6	1.46e-09	0	0	0
P. sp. JCM12884T	WT	whole-genome	WT6	217.67	1399033	961768	964770	1396577	2170	8	4	3	7	0	3	2.44e-09	0	1	9.7589e-11
P. sp. JCM12884T	WT	whole-genome	WT8	154.75	1399034	961767	964770	1396577	2170	3	3	4	1	1	3	1.46e-09	0	0	0
P. sp. JCM12884T	WT	whole-genome	WT9	68.19	1399025	961766	964769	1396565	2170	4	1	0	3	1	2	1.07e-09	0	0	0
P. sp. JCM12884T	WT	whole-genome	WT10	81.5	1399014	961757	964764	1396559	2170	5	4	2	3	1	3	1.76e-09	0	0	0
P. sp. JCM12884T	WT	whole-genome	WT11	126.83	1399024	961762	964767	1396567	2170	4	0	2	4	1	3	1.37e-09	0	2	1.95179e-10
P. sp. JCM12884T	WT	whole-genome	WT12	111.94	1399032	961767	964769	1396576	2148.3	8	2	2	2	0	1	1.48e-09	0	0	0
P. sp. JCM12884T	WT	whole-genome	WT13	136.82	1399020	961761	964757	1396566	2170	6	1	3	1	1	3	1.46e-09	0	0	0
P. sp. JCM12884T	WT	whole-genome	WT14	113.84	1399034	961766	964767	1396576	2170	3	0	2	6	1	3	1.46e-09	0	0	0
P. sp. JCM12884T	WT	whole-genome	WT15	101.81	1399032	961766	964768	1396576	2170	2	1	1	3	0	7	1.37e-09	0	1	9.75891e-11
P. sp. JCM12884T	WT	whole-genome	WT16	92.01	1399003	961743	964750	1396540	2170	2	4	0	4	0	6	1.56e-09	0	1	9.75913e-11
P. sp. JCM12884T	WT	whole-genome	WT17	106.06	1399033	961764	964766	1396576	2170	2	3	1	3	0	0	8.78e-10	0	1	9.75891e-11
P. sp. JCM12884T	WT	whole-genome	WT18	84.91	1398982	961738	964751	1396519	2148.3	3	3	2	3	0	5	1.58e-09	0	1	9.8578e-11
P. sp. JCM12884T	WT	whole-genome	WT19	83.25	1399003	961751	964757	1396557	2104.9	2	1	1	3	0	4	1.11e-09	0	0	0
P. sp. JCM12884T	WT	whole-genome	WT20	69.78	1398970	961743	964756	1396493	2104.9	2	1	1	1	1	1	7.04e-10	0	2	2.01222e-10
P. sp. JCM12884T	WT	whole-genome	WT21	114.95	1399005	961749	964756	1396553	2170	5	1	1	3	1	5	1.56e-09	0	0	0
P. sp. JCM12884T	WT	whole-genome	WT22	93.21	1399014	961752	964761	1396554	2170	5	1	0	2	0	1	8.78e-10	0	1	9.75903e-11
P. sp. JCM12884T	WT	whole-genome	WT23	86.18	1399025	961763	964763	1396568	2170	4	3	8	5	0	3	2.24e-09	0	1	9.75896e-11
P. sp. JCM12884T	WT	whole-genome	WT24	89.05	1399018	961761	964767	1396550	2170	11	2	1	6	0	0	1.95e-09	0	0	0
P. sp. JCM12884T	WT	whole-genome	WT25	114.68	1399029	961761	964767	1396574	2170	4	1	2	4	0	6	1.66e-09	0	0	0
P. sp. JCM12884T	WT	whole-genome	WT26	67.04	1398687	961664	964680	1396252	2170	3	2	0	1	1	1	7.81e-10	0	0	0
P. sp. JCM12884T	WT	whole-genome	WT27	81.51	1399013	961764	964766	1396560	2170	5	2	2	7	3	3	2.15e-09	0	1	9.75899e-11
P. sp. JCM12884T	WT	whole-genome	WT28	130.24	1399034	961767	964769	1396577	2170	5	2	0	2	0	2	1.07e-09	0	0	0
P. sp. JCM12884T	WT	whole-genome	WT29	120.03	1399029	961757	964768	1396571	2170	9	1	0	3	0	3	1.56e-09	1	0	9.75894e-11
P. sp. JCM12884T	WT	whole-genome	WT30	117.01	1399031	961766	964768	1396576	2170	10	5	2	6	0	3	2.54e-09	0	1	9.75891e-11
P. sp. JCM12884T	WT	whole-genome	WT31	93.86	1399000	961740	964745	1396555	2170	4	2	3	3	0	4	1.56e-09	0	1	9.75912e-11
P. sp. JCM12884T	WT	whole-genome	WT32	125.69	1399029	961765	964770	1396574	2170	5	1	1	4	0	6	1.66e-09	0	0	0
P. sp. JCM12884T	WT	whole-genome	WT33	121.79	1398899	961680	964679	1396467	2170	10	3	3	7	2	7	3.12e-09	0	3	2.92793e-10
P. sp. JCM12884T	WT	whole-genome	WT34	111.4	1399028	961767	964766	1396569	2170	4	2	2	0	0	1	8.78e-10	0	0	0
P. sp. JCM12884T	WT	whole-genome	WT35	116.03	1399015	961741	964755	1396563	2170	4	1	4	3	1	2	1.46e-09	0	0	0
P. sp. JCM12884T	WT	whole-genome	WT36	90.87	1399022	961754	964761	1396568	2170	9	2	2	3	0	3	1.85e-09	1	2	2.9277e-10
P. sp. JCM12884T	WT	whole-genome	WT37	139.38	1399034	961767	964769	1396577	2170	4	3	0	2	0	2	1.07e-09	1	0	9.7589e-11
P. sp. JCM12884T	WT	whole-genome	WT38	120.9	1399024	961756	964759	1396566	2170	4	2	1	3	2	9	2.05e-09	0	0	0
P. sp. JCM12884T	WT	whole-genome	WT39	81.71	1399030	961765	964768	1396574	2170	7	1	2	2	0	4	1.56e-09	0	1	9.75892e-11
P. sp. JCM12884T	WT	whole-genome	WT40	142.37	1399021	961763	964764	1396560	2170	4	6	1	4	0	2	1.66e-09	1	1	1.9518e-10
P. sp. JCM12884T	WT	whole-genome	WT41	82.33	1398966	961704	964705	1396529	2170	8	2	1	4	0	2	1.66e-09	0	0	0
P. sp. JCM12884T	WT	whole-genome	WT42	72.03	1398973	961736	964738	1396515	2170	6	0	1	4	0	3	1.37e-09	1	0	9.75928e-11
P. sp. JCM12884T	WT	whole-genome	WT43	74.33	1398756	961648	964620	1396358	2170	6	1	0	5	2	7	2.05e-09	0	0	0
P. sp. JCM12884T	WT	whole-genome	WT44	64.17	1398980	961752	964752	1396531	2170	14	2	1	6	2	6	3.03e-09	0	2	1.95183e-10
P. sp. JCM12884T	WT	whole-genome	WT45	71.73	1398983	961740	964728	1396555	2170	5	1	2	8	0	4	1.95e-09	0	1	9.75919e-11
P. sp. JCM12884T	WT	whole-genome	WT46	89.12	1399023	961764	964768	1396562	2170	5	1	4	5	0	5	1.95e-09	1	2	2.92769e-10
P. sp. JCM12884T	WT	whole-genome	WT47	116.38	1399029	961761	964768	1396571	2170	10	2	3	3	0	5	2.24e-09	0	0	0
P. sp. JCM12884T	WT	whole-genome	WT48	97.61	1399029	961758	964761	1396569	2170	2	2	3	2	0	2	1.07e-09	0	1	9.75896e-11
P. sp. JCM12884T	WT	whole-genome	WT49	99.52	1398836	961669	964644	1396437	2170	5	3	1	8	0	4	2.05e-09	0	1	9.76006e-11
P. sp. JCM12884T	WT	whole-genome	WT50	95.32	1399030	961766	964769	1396574	2170	5	3	2	7	1	3	2.05e-09	0	1	9.75891e-11
P. sp. JCM12884T	WT	whole-genome	WT51	72.37	1399008	961760	964762	1396550	2170	3	3	3	2	0	1	1.17e-09	0	0	0
P. sp. JCM12884T	WT	whole-genome	WT52	94.21	1399034	961767	964768	1396577	2170	6	2	3	3	1	3	1.76e-09	1	1	1.95178e-10
P. sp. JCM12884T	WT	whole-genome	WT53	101.3	1399031	961766	964770	1396578	2170	5	4	2	3	1	1	1.56e-09	0	0	0
P. sp. JCM12884T	WT	whole-genome	WT54	118.73	1398838	961666	964630	1396409	2170	3	6	2	4	0	0	1.46e-09	0	0	0
P. sp. JCM12884T	WT	whole-genome	WT55	128.17	1399033	961767	964769	1396578	2170	11	1	3	2	1	5	2.24e-09	0	1	9.7589e-11
P. sp. JCM12884T	WT	whole-genome	WT56	126.18	1399032	961765	964770	1396575	2170	7	4	1	1	0	3	1.56e-09	0	1	9.75891e-11
P. sp. JCM12884T	WT	whole-genome	WT57	80.32	1399027	961766	964764	1396570	2170	6	1	0	4	1	1	1.27e-09	0	0	0
P. sp. JCM12884T	WT	whole-genome	WT60	112.65	1399032	961765	964768	1396572	2170	4	5	2	5	0	2	1.76e-09	0	2	1.95178e-10
P. sp. JCM12884T	WT	whole-genome	WT61	106.34	1399033	961767	964768	1396576	2148.3	7	5	2	3	0	6	2.27e-09	1	2	2.95724e-10
P. sp. JCM12884T	WT	whole-genome	WT62	103.65	1398995	961739	964731	1396553	2148.3	8	1	4	10	0	2	2.46e-09	0	0	0
P. sp. JCM12884T	WT	whole-genome	WT63	73.67	1396192	960888	963959	1393663	2148.3	3	1	3	4	1	5	1.68e-09	0	0	0
P. sp. JCM12884T	WT	whole-genome	WT64	122.72	1399027	961766	964765	1396571	2148.3	4	0	0	6	3	2	1.48e-09	0	0	0
P. sp. JCM12884T	WT	whole-genome	WT65	124.92	1399005	961748	964745	1396545	2148.3	7	1	4	8	1	7	2.76e-09	0	0	0
P. sp. JCM12884T	WT	whole-genome	WT66	91.2	1399015	961761	964765	1396558	2148.3	5	0	1	4	0	1	1.08e-09	1	1	1.97151e-10
P. sp. JCM12884T	WT	whole-genome	WT67	102.16	1399026	961764	964768	1396567	2148.3	6	1	4	3	0	5	1.87e-09	0	1	9.85752e-11
P. sp. JCM12884T	WT	whole-genome	WT68	88.13	1399022	961761	964768	1396552	2148.3	8	2	3	5	2	3	2.27e-09	0	4	3.94303e-10
P. sp. JCM12884T	WT	whole-genome	WT69	112.41	1398914	961690	964700	1396469	2126.6	7	7	3	2	0	5	2.39e-09	0	1	9.95885e-11
P. sp. JCM12884T	WT	whole-genome	WT70	87.63	1399032	961767	964767	1396574	2126.6	10	5	3	3	0	2	2.29e-09	0	0	0
P. sp. JCM12884T	WT	chromosome	WT1	142.18	922521	639044	639988	923100	2170	2	1	0	3	0	2	1.18e-09	1	0	1.47482e-10
P. sp. JCM12884T	WT	chromosome	WT2	71.39	922514	639043	639996	923091	2170	3	1	0	3	1	0	1.18e-09	0	0	0
P. sp. JCM12884T	WT	chromosome	WT3	98.73	922522	639046	639998	923102	2170	2	2	0	0	0	0	5.9e-10	0	0	0
P. sp. JCM12884T	WT	chromosome	WT4	108	922323	638898	639829	922913	2170	1	2	2	2	0	2	1.33e-09	0	1	1.47514e-10
P. sp. JCM12884T	WT	chromosome	WT5	119.06	922527	639046	639998	923107	2170	2	2	1	1	0	4	1.47e-09	0	0	0
P. sp. JCM12884T	WT	chromosome	WT6	223.02	922526	639047	639999	923107	2170	5	2	3	4	0	2	2.36e-09	0	1	1.47481e-10
P. sp. JCM12884T	WT	chromosome	WT8	159.89	922527	639046	639999	923107	2170	3	0	3	0	1	3	1.47e-09	0	0	0
P. sp. JCM12884T	WT	chromosome	WT9	70.59	922523	639045	639998	923105	2170	2	1	0	3	0	2	1.18e-09	0	0	0
P. sp. JCM12884T	WT	chromosome	WT10	84.27	922512	639038	639995	923094	2170	3	3	2	2	1	3	2.06e-09	0	0	0
P. sp. JCM12884T	WT	chromosome	WT11	131.22	922518	639041	639996	923097	2170	4	0	1	2	0	3	1.47e-09	0	1	1.47482e-10
P. sp. JCM12884T	WT	chromosome	WT12	115	922525	639046	639998	923106	2148.3	5	2	2	2	0	1	1.79e-09	0	0	0
P. sp. JCM12884T	WT	chromosome	WT13	140.36	922513	639040	639986	923096	2170	2	0	3	0	0	3	1.18e-09	0	0	0
P. sp. JCM12884T	WT	chromosome	WT14	117.59	922527	639045	639996	923106	2170	2	0	2	6	0	1	1.62e-09	0	0	0
P. sp. JCM12884T	WT	chromosome	WT15	105.19	922525	639045	639998	923106	2170	0	0	0	2	0	5	1.03e-09	0	0	0
P. sp. JCM12884T	WT	chromosome	WT16	95.8	922497	639022	639979	923070	2170	1	1	0	1	0	6	1.33e-09	0	0	0
P. sp. JCM12884T	WT	chromosome	WT17	109.1	922526	639043	639995	923107	2170	2	1	0	2	0	0	7.37e-10	0	0	0
P. sp. JCM12884T	WT	chromosome	WT18	87.29	922502	639025	639986	923082	2148.3	1	1	0	2	0	4	1.19e-09	0	1	1.48974e-10
P. sp. JCM12884T	WT	chromosome	WT19	86.39	922496	639030	639986	923087	2104.9	2	1	1	3	0	4	1.67e-09	0	0	0
P. sp. JCM12884T	WT	chromosome	WT20	72.29	922502	639028	639990	923067	2104.9	2	0	1	0	1	0	6.08e-10	0	2	3.04093e-10
P. sp. JCM12884T	WT	chromosome	WT21	118.78	922521	639043	639995	923102	2170	5	0	1	2	1	3	1.77e-09	0	0	0
P. sp. JCM12884T	WT	chromosome	WT22	96.32	922515	639031	639990	923094	2170	2	1	0	1	0	1	7.37e-10	0	0	0
P. sp. JCM12884T	WT	chromosome	WT23	88.81	922518	639042	639992	923098	2170	3	0	4	2	0	1	1.47e-09	0	1	1.47482e-10
P. sp. JCM12884T	WT	chromosome	WT24	92.28	922521	639040	639997	923095	2170	6	1	0	3	0	0	1.47e-09	0	0	0
P. sp. JCM12884T	WT	chromosome	WT25	118.2	922522	639040	639996	923104	2170	2	1	0	3	0	3	1.33e-09	0	0	0
P. sp. JCM12884T	WT	chromosome	WT26	70.44	922329	638974	639932	922921	2170	2	2	0	1	0	0	7.38e-10	0	0	0
P. sp. JCM12884T	WT	chromosome	WT27	84.58	922508	639043	639995	923092	2170	4	2	2	4	2	1	2.21e-09	0	1	1.47483e-10
P. sp. JCM12884T	WT	chromosome	WT28	134.47	922527	639046	639998	923107	2170	4	2	0	2	0	2	1.47e-09	0	0	0
P. sp. JCM12884T	WT	chromosome	WT29	123.77	922522	639036	639997	923101	2170	5	1	0	2	0	2	1.47e-09	1	0	1.47482e-10
P. sp. JCM12884T	WT	chromosome	WT30	120.14	922524	639045	639997	923105	2170	9	4	1	5	0	1	2.95e-09	0	1	1.47481e-10
P. sp. JCM12884T	WT	chromosome	WT31	97.77	922493	639019	639974	923085	2170	3	1	2	2	0	1	1.33e-09	0	1	1.47486e-10
P. sp. JCM12884T	WT	chromosome	WT32	130.1	922522	639044	639999	923104	2170	3	1	1	4	0	6	2.21e-09	0	0	0
P. sp. JCM12884T	WT	chromosome	WT33	126.26	922392	638960	639908	922997	2170	4	2	3	4	1	6	2.95e-09	0	2	2.95001e-10
P. sp. JCM12884T	WT	chromosome	WT34	115.53	922521	639046	639995	923099	2170	3	1	1	0	0	1	8.85e-10	0	0	0
P. sp. JCM12884T	WT	chromosome	WT35	120.7	922508	639020	639984	923093	2170	3	1	2	2	0	2	1.47e-09	0	0	0
P. sp. JCM12884T	WT	chromosome	WT36	94.81	922515	639033	639990	923098	2170	6	1	1	2	0	1	1.62e-09	1	2	4.42448e-10
P. sp. JCM12884T	WT	chromosome	WT37	146.96	922527	639046	639998	923107	2170	2	3	0	0	0	2	1.03e-09	1	0	1.47481e-10
P. sp. JCM12884T	WT	chromosome	WT38	124.41	922517	639035	639988	923096	2170	4	1	0	2	1	7	2.21e-09	0	0	0
P. sp. JCM12884T	WT	chromosome	WT39	84.7	922523	639044	639997	923104	2170	5	1	2	0	0	1	1.33e-09	0	0	0
P. sp. JCM12884T	WT	chromosome	WT40	145.48	922521	639042	639994	923102	2170	2	4	1	3	0	1	1.62e-09	0	0	0
P. sp. JCM12884T	WT	chromosome	WT41	85.75	922459	638983	639934	923059	2170	1	1	1	4	0	1	1.18e-09	0	0	0
P. sp. JCM12884T	WT	chromosome	WT42	74.65	922494	639031	639987	923069	2170	4	0	1	4	0	3	1.77e-09	1	0	1.47485e-10
P. sp. JCM12884T	WT	chromosome	WT43	77.68	922390	638965	639910	923016	2170	2	1	0	4	1	4	1.77e-09	0	0	0
P. sp. JCM12884T	WT	chromosome	WT44	66.8	922497	639033	639983	923073	2170	8	1	0	4	1	4	2.65e-09	0	1	1.47485e-10
P. sp. JCM12884T	WT	chromosome	WT45	74.3	922480	639020	639958	923086	2170	1	1	1	6	0	2	1.62e-09	0	0	0
P. sp. JCM12884T	WT	chromosome	WT46	91.99	922516	639043	639997	923092	2170	1	1	4	3	0	4	1.92e-09	0	1	1.47482e-10
P. sp. JCM12884T	WT	chromosome	WT47	120.66	922522	639040	639997	923101	2170	6	1	2	2	0	4	2.21e-09	0	0	0
P. sp. JCM12884T	WT	chromosome	WT48	101.21	922522	639037	639990	923099	2170	1	2	2	1	0	1	1.03e-09	0	1	1.47482e-10
P. sp. JCM12884T	WT	chromosome	WT49	103.99	922329	638948	639873	922967	2170	2	2	1	6	0	3	2.07e-09	0	1	1.47507e-10
P. sp. JCM12884T	WT	chromosome	WT50	99.5	922524	639045	639998	923104	2170	2	2	2	5	1	3	2.21e-09	0	0	0
P. sp. JCM12884T	WT	chromosome	WT51	75.24	922504	639039	639992	923083	2170	2	1	3	0	0	1	1.03e-09	0	0	0
P. sp. JCM12884T	WT	chromosome	WT52	98.23	922527	639046	639998	923107	2170	5	0	1	3	1	2	1.77e-09	0	0	0
P. sp. JCM12884T	WT	chromosome	WT53	105.26	922524	639045	639999	923108	2170	1	4	2	1	1	1	1.47e-09	0	0	0
P. sp. JCM12884T	WT	chromosome	WT54	123.57	922331	638945	639859	922939	2170	2	4	2	3	0	0	1.62e-09	0	0	0
P. sp. JCM12884T	WT	chromosome	WT55	133.93	922527	639046	639998	923107	2170	6	0	2	1	0	4	1.92e-09	0	0	0
P. sp. JCM12884T	WT	chromosome	WT56	131.35	922525	639044	639999	923105	2170	4	2	1	1	0	3	1.62e-09	0	1	1.47481e-10
P. sp. JCM12884T	WT	chromosome	WT57	84.27	922520	639045	639993	923100	2170	4	1	0	2	1	0	1.18e-09	0	0	0
P. sp. JCM12884T	WT	chromosome	WT60	117.67	922525	639044	639997	923101	2170	3	2	2	1	0	1	1.33e-09	0	2	2.94962e-10
P. sp. JCM12884T	WT	chromosome	WT61	110.9	922526	639046	639998	923106	2148.3	5	4	2	2	0	5	2.68e-09	1	2	4.46911e-10
P. sp. JCM12884T	WT	chromosome	WT62	107.87	922488	639018	639960	923083	2148.3	6	1	2	5	0	1	2.23e-09	0	0	0
P. sp. JCM12884T	WT	chromosome	WT63	77.51	920841	638426	639440	921396	2148.3	2	1	1	1	0	5	1.49e-09	0	0	0
P. sp. JCM12884T	WT	chromosome	WT64	127.94	922520	639045	639994	923101	2148.3	3	0	0	2	1	1	1.04e-09	0	0	0
P. sp. JCM12884T	WT	chromosome	WT65	130.65	922525	639045	639998	923106	2148.3	4	1	4	5	1	4	2.83e-09	0	0	0
P. sp. JCM12884T	WT	chromosome	WT66	95.23	922512	639041	639994	923095	2148.3	3	0	0	4	0	1	1.19e-09	1	1	2.97944e-10
P. sp. JCM12884T	WT	chromosome	WT67	107.41	922522	639044	639998	923102	2148.3	5	1	3	3	0	3	2.23e-09	0	1	1.48971e-10
P. sp. JCM12884T	WT	chromosome	WT68	92.72	922515	639040	639998	923083	2148.3	5	1	1	3	1	2	1.94e-09	0	2	2.97945e-10
P. sp. JCM12884T	WT	chromosome	WT69	118.42	922408	638969	639929	922999	2126.6	3	3	1	1	0	4	1.81e-09	0	0	0
P. sp. JCM12884T	WT	chromosome	WT70	91.85	922525	639046	639996	923104	2126.6	7	3	1	2	0	2	2.26e-09	0	0	0
P. sp. JCM12884T	WT	chromid	WT1	134.446	476507	322721	324771	473470	2170	0	0	0	0	1	2	8.65e-10	0	0	0
P. sp. JCM12884T	WT	chromid	WT2	65.9255	476497	322719	324771	473464	2170	2	1	0	1	0	2	1.73e-09	0	0	0
P. sp. JCM12884T	WT	chromid	WT3	90.7324	476507	322721	324771	473470	2170	2	2	0	3	1	1	2.6e-09	0	0	0
P. sp. JCM12884T	WT	chromid	WT4	99.1454	476505	322721	324770	473461	2170	1	1	1	0	1	1	1.44e-09	0	0	0
P. sp. JCM12884T	WT	chromid	WT5	108.636	476507	322721	324771	473471	2170	0	0	0	3	0	2	1.44e-09	0	0	0
P. sp. JCM12884T	WT	chromid	WT6	207.201	476507	322721	324771	473470	2170	3	2	0	3	0	1	2.6e-09	0	0	0
P. sp. JCM12884T	WT	chromid	WT8	144.695	476507	322721	324771	473470	2170	0	3	1	1	0	0	1.44e-09	0	0	0
P. sp. JCM12884T	WT	chromid	WT9	63.5006	476502	322721	324771	473460	2170	2	0	0	0	1	0	8.65e-10	0	0	0
P. sp. JCM12884T	WT	chromid	WT10	76.0838	476502	322719	324769	473465	2170	2	1	0	1	0	0	1.15e-09	0	0	0
P. sp. JCM12884T	WT	chromid	WT11	118.254	476506	322721	324771	473470	2170	0	0	1	2	1	0	1.15e-09	0	1	2.88475e-10
P. sp. JCM12884T	WT	chromid	WT12	105.969	476507	322721	324771	473470	2148.3	3	0	0	0	0	0	8.74e-10	0	0	0
P. sp. JCM12884T	WT	chromid	WT13	129.882	476507	322721	324771	473470	2170	4	1	0	1	1	0	2.02e-09	0	0	0
P. sp. JCM12884T	WT	chromid	WT14	106.484	476507	322721	324771	473470	2170	1	0	0	0	1	2	1.15e-09	0	0	0
P. sp. JCM12884T	WT	chromid	WT15	95.1871	476507	322721	324770	473470	2170	2	1	1	1	0	2	2.02e-09	0	1	2.88475e-10
P. sp. JCM12884T	WT	chromid	WT16	84.5877	476506	322721	324771	473470	2170	1	3	0	3	0	0	2.02e-09	0	1	2.88475e-10
P. sp. JCM12884T	WT	chromid	WT17	100.12	476507	322721	324771	473469	2170	0	2	1	1	0	0	1.15e-09	0	1	2.88475e-10
P. sp. JCM12884T	WT	chromid	WT18	80.2488	476480	322713	324765	473437	2148.3	2	2	2	1	0	1	2.33e-09	0	0	0
P. sp. JCM12884T	WT	chromid	WT19	77.115	476507	322721	324771	473470	2104.9	0	0	0	0	0	0	0	0	0	0
P. sp. JCM12884T	WT	chromid	WT20	64.8699	476468	322715	324766	473426	2104.9	0	1	0	1	0	1	8.92e-10	0	0	0
P. sp. JCM12884T	WT	chromid	WT21	107.454	476484	322706	324761	473451	2170	0	1	0	1	0	2	1.15e-09	0	0	0
P. sp. JCM12884T	WT	chromid	WT22	87.1179	476499	322721	324771	473460	2170	3	0	0	1	0	0	1.15e-09	0	1	2.88478e-10
P. sp. JCM12884T	WT	chromid	WT23	81.0242	476507	322721	324771	473470	2170	1	3	4	3	0	2	3.75e-09	0	0	0
P. sp. JCM12884T	WT	chromid	WT24	82.7488	476497	322721	324770	473455	2170	5	1	1	3	0	0	2.88e-09	0	0	0
P. sp. JCM12884T	WT	chromid	WT25	107.803	476507	322721	324771	473470	2170	2	0	2	1	0	3	2.31e-09	0	0	0
P. sp. JCM12884T	WT	chromid	WT26	60.3851	476358	322690	324748	473331	2170	1	0	0	0	1	1	8.66e-10	0	0	0
P. sp. JCM12884T	WT	chromid	WT27	75.5066	476505	322721	324771	473468	2170	1	0	0	3	1	2	2.02e-09	0	0	0
P. sp. JCM12884T	WT	chromid	WT28	121.972	476507	322721	324771	473470	2170	1	0	0	0	0	0	2.88e-10	0	0	0
P. sp. JCM12884T	WT	chromid	WT29	112.716	476507	322721	324771	473470	2170	4	0	0	1	0	1	1.73e-09	0	0	0
P. sp. JCM12884T	WT	chromid	WT30	110.902	476507	322721	324771	473471	2170	1	1	1	1	0	2	1.73e-09	0	0	0
P. sp. JCM12884T	WT	chromid	WT31	86.2133	476507	322721	324771	473470	2170	1	1	1	1	0	3	2.02e-09	0	0	0
P. sp. JCM12884T	WT	chromid	WT32	117.068	476507	322721	324771	473470	2170	2	0	0	0	0	0	5.77e-10	0	0	0
P. sp. JCM12884T	WT	chromid	WT33	113.042	476507	322720	324771	473470	2170	6	1	0	3	1	1	3.46e-09	0	1	2.88475e-10
P. sp. JCM12884T	WT	chromid	WT34	103.31	476507	322721	324771	473470	2170	1	1	1	0	0	0	8.65e-10	0	0	0
P. sp. JCM12884T	WT	chromid	WT35	106.904	476507	322721	324771	473470	2170	1	0	2	1	1	0	1.44e-09	0	0	0
P. sp. JCM12884T	WT	chromid	WT36	83.1674	476507	322721	324771	473470	2170	3	1	1	1	0	2	2.31e-09	0	0	0
P. sp. JCM12884T	WT	chromid	WT37	124.542	476507	322721	324771	473470	2170	2	0	0	2	0	0	1.15e-09	0	0	0
P. sp. JCM12884T	WT	chromid	WT38	114.038	476507	322721	324771	473470	2170	0	1	1	1	1	2	1.73e-09	0	0	0
P. sp. JCM12884T	WT	chromid	WT39	75.8468	476507	322721	324771	473470	2170	2	0	0	2	0	3	2.02e-09	0	1	2.88475e-10
P. sp. JCM12884T	WT	chromid	WT40	136.295	476500	322721	324770	473458	2170	2	2	0	1	0	1	1.73e-09	1	1	5.76957e-10
P. sp. JCM12884T	WT	chromid	WT41	75.6585	476507	322721	324771	473470	2170	7	1	0	0	0	1	2.6e-09	0	0	0
P. sp. JCM12884T	WT	chromid	WT42	66.8896	476479	322705	324751	473446	2170	2	0	0	0	0	0	5.77e-10	0	0	0
P. sp. JCM12884T	WT	chromid	WT43	67.7733	476366	322683	324710	473342	2170	4	0	0	1	1	3	2.6e-09	0	0	0
P. sp. JCM12884T	WT	chromid	WT44	59.0143	476483	322719	324769	473458	2170	6	1	1	2	1	2	3.75e-09	0	1	2.88482e-10
P. sp. JCM12884T	WT	chromid	WT45	66.7155	476503	322720	324770	473469	2170	4	0	1	2	0	2	2.6e-09	0	1	2.88476e-10
P. sp. JCM12884T	WT	chromid	WT46	83.5066	476507	322721	324771	473470	2170	4	0	0	2	0	1	2.02e-09	1	1	5.7695e-10
P. sp. JCM12884T	WT	chromid	WT47	108.003	476507	322721	324771	473470	2170	4	1	1	1	0	1	2.31e-09	0	0	0
P. sp. JCM12884T	WT	chromid	WT48	90.5779	476507	322721	324771	473470	2170	1	0	1	1	0	1	1.15e-09	0	0	0
P. sp. JCM12884T	WT	chromid	WT49	90.7732	476507	322721	324771	473470	2170	3	1	0	2	0	1	2.02e-09	0	0	0
P. sp. JCM12884T	WT	chromid	WT50	87.1565	476506	322721	324771	473470	2170	3	1	0	2	0	0	1.73e-09	0	1	2.88475e-10
P. sp. JCM12884T	WT	chromid	WT51	66.7536	476504	322721	324770	473467	2170	1	2	0	2	0	0	1.44e-09	0	0	0
P. sp. JCM12884T	WT	chromid	WT52	86.3494	476507	322721	324770	473470	2170	1	2	2	0	0	1	1.73e-09	1	1	5.7695e-10
P. sp. JCM12884T	WT	chromid	WT53	93.5577	476507	322721	324771	473470	2170	4	0	0	2	0	0	1.73e-09	0	0	0
P. sp. JCM12884T	WT	chromid	WT54	109.277	476507	322721	324771	473470	2170	1	2	0	1	0	0	1.15e-09	0	0	0
P. sp. JCM12884T	WT	chromid	WT55	116.902	476506	322721	324771	473471	2170	5	1	1	1	1	1	2.88e-09	0	1	2.88475e-10
P. sp. JCM12884T	WT	chromid	WT56	116.065	476507	322721	324771	473470	2170	3	2	0	0	0	0	1.44e-09	0	0	0
P. sp. JCM12884T	WT	chromid	WT57	72.6039	476507	322721	324771	473470	2170	2	0	0	2	0	1	1.44e-09	0	0	0
P. sp. JCM12884T	WT	chromid	WT60	102.843	476507	322721	324771	473471	2170	1	3	0	4	0	1	2.6e-09	0	0	0
P. sp. JCM12884T	WT	chromid	WT61	97.4185	476507	322721	324770	473470	2148.3	2	1	0	1	0	1	1.46e-09	0	0	0
P. sp. JCM12884T	WT	chromid	WT62	95.406	476507	322721	324771	473470	2148.3	2	0	2	5	0	1	2.91e-09	0	0	0
P. sp. JCM12884T	WT	chromid	WT63	66.1678	475351	322462	324519	472267	2148.3	1	0	2	3	1	0	2.04e-09	0	0	0
P. sp. JCM12884T	WT	chromid	WT64	112.501	476507	322721	324771	473470	2148.3	1	0	0	4	2	1	2.33e-09	0	0	0
P. sp. JCM12884T	WT	chromid	WT65	113.727	476480	322703	324747	473439	2148.3	3	0	0	3	0	3	2.62e-09	0	0	0
P. sp. JCM12884T	WT	chromid	WT66	83.2998	476503	322720	324771	473463	2148.3	2	0	1	0	0	0	8.74e-10	0	0	0
P. sp. JCM12884T	WT	chromid	WT67	91.8884	476504	322720	324770	473465	2148.3	1	0	1	0	0	2	1.17e-09	0	0	0
P. sp. JCM12884T	WT	chromid	WT68	79.1405	476507	322721	324770	473469	2148.3	3	1	2	2	1	1	2.91e-09	0	2	5.82778e-10
P. sp. JCM12884T	WT	chromid	WT69	100.652	476506	322721	324771	473470	2126.6	4	4	2	1	0	1	3.53e-09	0	1	2.94362e-10
P. sp. JCM12884T	WT	chromid	WT70	79.3628	476507	322721	324771	473470	2126.6	3	2	2	1	0	0	2.35e-09	0	0	0
P. sp. JCM12884T	ΔmutS	whole-genome	mutS2	86.4643	1397938	960988	963983	1395397	1752	112	143	3	3	0	4	3.21e-08	5	3	9.67765e-10
P. sp. JCM12884T	ΔmutS	whole-genome	mutS3	116.168	1397760	960849	963889	1395211	1752	112	135	1	2	0	4	3.07e-08	3	5	9.67887e-10
P. sp. JCM12884T	ΔmutS	whole-genome	mutS4	79.5937	1397935	960990	963984	1395398	1752	87	110	2	2	0	3	2.47e-08	0	7	8.46794e-10
P. sp. JCM12884T	ΔmutS	whole-genome	mutS5	127.646	1397937	960988	963985	1395396	1752	136	130	3	5	0	4	3.36e-08	3	1	4.83882e-10
P. sp. JCM12884T	ΔmutS	whole-genome	mutS6	126.509	1397939	960989	963987	1395395	1752	115	131	3	3	1	4	3.11e-08	0	4	4.83882e-10
P. sp. JCM12884T	ΔmutS	whole-genome	mutS7	107.325	1397904	960956	963950	1395354	1752	176	213	0	3	0	6	4.81e-08	3	7	1.20974e-09
P. sp. JCM12884T	ΔmutS	whole-genome	mutS8	121.008	1397938	960988	963984	1395392	1752	106	132	3	2	0	0	2.94e-08	2	5	8.46795e-10
P. sp. JCM12884T	ΔmutS	whole-genome	mutS9	105.653	1397795	960884	963840	1395282	1752	126	122	1	2	0	1	3.05e-08	4	3	8.46885e-10
P. sp. JCM12884T	ΔmutS	whole-genome	mutS10	59.0463	1397910	960979	963979	1395380	1752	112	159	1	2	2	2	3.36e-08	1	3	4.83888e-10
P. sp. JCM12884T	ΔmutS	whole-genome	mutS11	58.2084	1397619	960778	963715	1395143	1752	55	111	1	2	2	2	2.09e-08	2	4	7.25985e-10
P. sp. JCM12884T	ΔmutS	whole-genome	mutS12	89.8317	1397640	960791	963702	1395160	1752	121	120	3	6	1	2	3.06e-08	1	7	9.67973e-10
P. sp. JCM12884T	ΔmutS	whole-genome	mutS13	93.1776	1397632	960745	963725	1395144	1752	37	50	5	3	1	4	1.21e-08	0	2	2.41996e-10
P. sp. JCM12884T	ΔmutS	whole-genome	mutS14	111.954	1397923	960977	963965	1395390	1752	109	98	1	3	1	0	2.56e-08	2	2	4.83888e-10
P. sp. JCM12884T	ΔmutS	whole-genome	mutS15	105.473	1397926	960982	963984	1395396	1752	116	149	0	5	1	5	3.34e-08	4	8	1.45165e-09
P. sp. JCM12884T	ΔmutS	whole-genome	mutS16	120.923	1397583	960689	963693	1395026	1752	176	201	0	7	0	2	4.67e-08	6	9	1.81506e-09
P. sp. JCM12884T	ΔmutS	whole-genome	mutS17	101.528	1397822	960940	963923	1395282	1752	111	116	0	1	0	1	2.77e-08	1	2	3.62938e-10
P. sp. JCM12884T	ΔmutS	whole-genome	mutS18	132.334	1397909	960953	963956	1395368	1752	111	135	2	5	1	5	3.13e-08	4	2	7.25842e-10
P. sp. JCM12884T	ΔmutS	whole-genome	mutS19	93.312	1397813	960892	963874	1395295	1752	84	121	0	0	0	0	2.48e-08	0	2	2.41963e-10
P. sp. JCM12884T	ΔmutS	whole-genome	mutS20	71.0884	1397918	960985	963982	1395389	1752	82	110	0	0	0	4	2.37e-08	1	5	7.25828e-10
P. sp. JCM12884T	ΔmutS	whole-genome	mutS21	101.875	1397938	960986	963984	1395393	1752	101	124	3	2	0	1	2.79e-08	3	1	4.83883e-10
P. sp. JCM12884T	ΔmutS	whole-genome	mutS23	87.676	1397933	960986	963977	1395392	1752	93	100	0	2	0	3	2.4e-08	2	2	4.83884e-10
P. sp. JCM12884T	ΔmutS	whole-genome	mutS24	99.2386	1397643	960794	963709	1395173	1752	106	110	1	2	0	2	2.67e-08	3	2	6.04979e-10
P. sp. JCM12884T	ΔmutS	whole-genome	mutS25	100.767	1397928	960980	963976	1395382	1752	170	341	1	1	1	4	6.27e-08	3	4	8.46801e-10
P. sp. JCM12884T	ΔmutS	whole-genome	mutS26	127.831	1397936	960989	963985	1395396	1752	132	147	2	2	0	4	3.47e-08	2	5	8.46794e-10
P. sp. JCM12884T	ΔmutS	whole-genome	mutS27	99.785	1397846	960928	963891	1395316	1752	118	144	3	4	3	1	3.3e-08	1	6	8.46852e-10
P. sp. JCM12884T	ΔmutS	whole-genome	mutS28	94.9441	1397937	960987	963987	1395395	1752	133	138	3	6	0	1	3.4e-08	2	4	7.25824e-10
P. sp. JCM12884T	ΔmutS	whole-genome	mutS29	87.4054	1397832	960917	963903	1395298	1752	71	89	2	0	0	3	2e-08	2	2	4.83919e-10
P. sp. JCM12884T	ΔmutS	whole-genome	mutS30	96.4394	1397714	960877	963839	1395214	1752	106	100	0	1	1	6	2.59e-08	1	1	2.41975e-10
P. sp. JCM12884T	ΔmutS	whole-genome	mutS31	93.1888	1397557	960744	963728	1395077	1752	132	148	2	4	3	2	3.52e-08	3	3	7.26008e-10
P. sp. JCM12884T	ΔmutS	whole-genome	mutS32	75.425	1397570	960763	963669	1395078	1752	92	124	2	1	1	4	2.71e-08	2	4	7.26012e-10
P. sp. JCM12884T	ΔmutS	whole-genome	mutS33	107.067	1397758	960862	963889	1395206	1752	136	140	1	3	0	2	3.41e-08	2	7	1.08887e-09
P. sp. JCM12884T	ΔmutS	whole-genome	mutS34	75.9784	1397925	960980	963976	1395386	1752	110	123	0	2	0	4	2.89e-08	2	6	9.67773e-10
P. sp. JCM12884T	ΔmutS	whole-genome	mutS35	80.8301	1397879	960947	963934	1395343	1752	89	132	2	2	0	1	2.73e-08	4	6	1.20976e-09
P. sp. JCM12884T	ΔmutS	whole-genome	mutS36	86.3179	1397933	960985	963987	1395398	1752	136	133	3	58	0	6	4.06e-08	5	3	9.67765e-10
P. sp. JCM12884T	ΔmutS	whole-genome	mutS37	97.166	1397929	960983	963975	1395392	1752	79	100	1	4	0	1	2.24e-08	1	5	7.25828e-10
P. sp. JCM12884T	ΔmutS	whole-genome	mutS38	97.7995	1397931	960985	963983	1395398	1752	92	129	2	3	1	5	2.81e-08	1	5	7.25825e-10
P. sp. JCM12884T	ΔmutS	whole-genome	mutS40	89.8775	1397913	960982	963975	1395372	1752	114	133	1	5	0	3	3.1e-08	2	2	4.83889e-10
P. sp. JCM12884T	ΔmutS	whole-genome	mutS41	125.728	1397933	960985	963983	1395392	1752	94	182	2	4	1	6	3.5e-08	4	8	1.45165e-09
P. sp. JCM12884T	ΔmutS	whole-genome	mutS42	73.003	1397863	960945	963929	1395329	1752	111	121	2	2	1	6	2.94e-08	2	4	7.2586e-10
P. sp. JCM12884T	ΔmutS	whole-genome	mutS43	70.2932	1397901	960975	963975	1395358	1752	115	168	0	2	0	2	3.47e-08	4	2	7.25838e-10
P. sp. JCM12884T	ΔmutS	whole-genome	mutS44	53.7781	1397862	960945	963928	1395331	1752	76	75	1	1	0	1	1.86e-08	2	1	3.6293e-10
P. sp. JCM12884T	ΔmutS	whole-genome	mutS45	111.748	1397817	960898	963870	1395305	1752	100	122	0	3	0	4	2.77e-08	2	2	4.83925e-10
P. sp. JCM12884T	ΔmutS	whole-genome	mutS46	88.0397	1397938	960989	963986	1395398	1752	90	85	2	2	0	2	2.19e-08	2	1	3.62911e-10
P. sp. JCM12884T	ΔmutS	whole-genome	mutS47	72.7535	1397763	960817	963812	1395252	1752	89	117	3	6	0	3	2.64e-08	1	6	8.46913e-10
P. sp. JCM12884T	ΔmutS	whole-genome	mutS48	93.1662	1397919	960980	963981	1395380	1730.1	82	109	1	2	1	4	2.44e-08	0	1	1.22503e-10
P. sp. JCM12884T	ΔmutS	whole-genome	mutS49	84.1531	1397810	960930	963898	1395261	1752	129	150	2	4	1	3	3.5e-08	1	3	4.83924e-10
P. sp. JCM12884T	ΔmutS	whole-genome	mutS50	101.966	1397931	960988	963985	1395396	1752	134	418	2	2	1	4	6.79e-08	2	4	7.25824e-10
P. sp. JCM12884T	ΔmutS	whole-genome	mutS51	83.5096	1397867	960947	963928	1395330	1752	82	111	2	0	1	3	2.41e-08	2	2	4.83906e-10
P. sp. JCM12884T	ΔmutS	whole-genome	mutS52	46.1113	1397883	960961	963952	1395333	1752	107	137	4	4	1	2	3.08e-08	3	7	1.20975e-09
P. sp. JCM12884T	ΔmutS	whole-genome	mutS53	134.083	1397935	960987	963983	1395390	1752	133	173	1	3	1	1	3.77e-08	2	6	9.67767e-10
P. sp. JCM12884T	ΔmutS	whole-genome	mutS54	101.382	1397932	960990	963987	1395392	1752	103	146	3	3	1	0	3.1e-08	1	3	4.83883e-10
P. sp. JCM12884T	ΔmutS	whole-genome	mutS55	98.5443	1397941	960991	963988	1395402	1752	116	169	1	0	0	2	3.48e-08	2	2	4.83881e-10
P. sp. JCM12884T	ΔmutS	whole-genome	mutS56	82.8858	1397934	960988	963983	1395396	1752	106	100	1	1	0	3	2.55e-08	2	1	3.62912e-10
P. sp. JCM12884T	ΔmutS	whole-genome	mutS57	106.346	1397763	960816	963815	1395252	1752	156	117	1	2	0	2	3.36e-08	5	3	9.679e-10
P. sp. JCM12884T	ΔmutS	whole-genome	mutS58	88.0896	1397939	960988	963985	1395398	1752	75	101	0	0	0	0	2.13e-08	2	1	3.62911e-10
P. sp. JCM12884T	ΔmutS	whole-genome	mutS59	65.4905	1397684	960866	963816	1395163	1752	90	123	2	3	2	1	2.67e-08	6	5	1.3309e-09
P. sp. JCM12884T	ΔmutS	whole-genome	mutS60	46.7053	1397789	960921	963924	1395257	1730.1	81	94	4	1	1	2	2.24e-08	3	4	8.57588e-10
P. sp. JCM12884T	ΔmutS	whole-genome	mutS61	57.6025	1397810	960943	963935	1395264	1752	99	96	0	5	1	2	2.46e-08	5	5	1.2098e-09
P. sp. JCM12884T	ΔmutS	whole-genome	mutS62	76.2882	1397850	960936	963939	1395325	1752	90	108	1	0	0	3	2.44e-08	1	3	4.83909e-10
P. sp. JCM12884T	ΔmutS	whole-genome	mutS63	78.6084	1397836	960935	963934	1395307	1752	118	141	0	1	1	0	3.16e-08	0	2	2.41956e-10
P. sp. JCM12884T	ΔmutS	whole-genome	mutS64	132.379	1397624	960794	963726	1395129	1752	106	117	2	2	2	4	2.82e-08	1	2	3.62991e-10
P. sp. JCM12884T	ΔmutS	whole-genome	mutS65	45.1878	1397720	960912	963925	1395141	1752	80	129	2	1	1	3	2.61e-08	1	5	7.25917e-10
P. sp. JCM12884T	ΔmutS	whole-genome	mutS66	48.856	1397695	960871	963839	1395194	1752	117	167	2	1	0	1	3.48e-08	2	3	6.04944e-10
P. sp. JCM12884T	ΔmutS	whole-genome	mutS67	29.466	1396913	960669	963677	1394339	1752	113	128	1	2	0	3	2.99e-08	3	4	8.4728e-10
P. sp. JCM12884T	ΔmutS	whole-genome	mutS68	23.7093	1397460	960765	963725	1394933	1752	107	150	1	4	1	0	3.18e-08	1	5	7.26043e-10
P. sp. JCM12884T	ΔmutS	whole-genome	mutS69	84.8803	1397869	960971	963961	1395325	1752	109	114	1	3	0	2	2.77e-08	1	2	3.62926e-10
P. sp. JCM12884T	ΔmutS	whole-genome	mutS70	101.191	1397922	960985	963983	1395384	1752	109	127	0	0	0	3	2.89e-08	5	4	1.08874e-09
P. sp. JCM12884T	ΔmutS	chromosome	mutS2	89.4495	921510	638286	639205	921989	1752	81	86	2	2	0	2	3.16e-08	3	1	7.31532e-10
P. sp. JCM12884T	ΔmutS	chromosome	mutS3	115.955	921334	638149	639112	921800	1752	70	74	0	0	0	4	2.71e-08	2	3	9.1459e-10
P. sp. JCM12884T	ΔmutS	chromosome	mutS4	81.5399	921509	638288	639207	921987	1752	57	69	2	1	0	0	2.36e-08	0	5	9.14415e-10
P. sp. JCM12884T	ΔmutS	chromosome	mutS5	130.024	921510	638286	639207	921986	1752	98	84	2	3	0	4	3.49e-08	1	0	1.82883e-10
P. sp. JCM12884T	ΔmutS	chromosome	mutS6	126.854	921511	638287	639209	921987	1752	76	87	2	1	0	4	3.11e-08	0	2	3.65766e-10
P. sp. JCM12884T	ΔmutS	chromosome	mutS7	111.187	921478	638256	639174	921944	1752	105	150	0	2	0	5	4.79e-08	3	4	1.28024e-09
P. sp. JCM12884T	ΔmutS	chromosome	mutS8	123.916	921510	638286	639206	921982	1752	77	98	2	2	0	0	3.27e-08	1	4	9.14417e-10
P. sp. JCM12884T	ΔmutS	chromosome	mutS9	104.626	921368	638182	639061	921873	1752	88	83	0	2	0	1	3.18e-08	4	1	9.14564e-10
P. sp. JCM12884T	ΔmutS	chromosome	mutS10	60.474	921488	638280	639202	921974	1752	84	109	1	2	0	1	3.6e-08	1	0	1.82886e-10
P. sp. JCM12884T	ΔmutS	chromosome	mutS11	60.5393	921206	638076	638940	921746	1752	40	69	0	2	0	1	2.05e-08	2	3	9.14715e-10
P. sp. JCM12884T	ΔmutS	chromosome	mutS12	93.722	921216	638089	638925	921749	1752	77	81	2	2	0	1	2.98e-08	0	3	5.48827e-10
P. sp. JCM12884T	ΔmutS	chromosome	mutS13	93.5372	921204	638043	638947	921734	1752	22	34	1	1	1	1	1.1e-08	0	1	1.82945e-10
P. sp. JCM12884T	ΔmutS	chromosome	mutS14	113.429	921495	638275	639187	921978	1752	72	67	0	3	1	0	2.62e-08	1	2	5.48659e-10
P. sp. JCM12884T	ΔmutS	chromosome	mutS15	107.051	921498	638280	639205	921986	1752	86	102	0	3	0	5	3.58e-08	3	8	2.01173e-09
P. sp. JCM12884T	ΔmutS	chromosome	mutS16	126.722	921236	638038	638971	921684	1752	114	143	0	4	0	0	4.77e-08	5	5	1.82945e-09
P. sp. JCM12884T	ΔmutS	chromosome	mutS17	105.087	921396	638238	639148	921876	1752	80	85	0	1	0	1	3.05e-08	1	2	5.48708e-10
P. sp. JCM12884T	ΔmutS	chromosome	mutS18	134.451	921481	638251	639177	921958	1752	83	86	1	5	1	3	3.27e-08	4	1	9.14451e-10
P. sp. JCM12884T	ΔmutS	chromosome	mutS19	97.0853	921385	638190	639096	921886	1752	60	92	0	0	0	0	2.78e-08	0	2	3.65817e-10
P. sp. JCM12884T	ΔmutS	chromosome	mutS20	72.5736	921494	638284	639206	921981	1752	63	73	0	0	0	4	2.56e-08	1	3	7.31538e-10
P. sp. JCM12884T	ΔmutS	chromosome	mutS21	105.626	921510	638285	639207	921982	1752	67	88	3	2	0	0	2.93e-08	3	1	7.31534e-10
P. sp. JCM12884T	ΔmutS	chromosome	mutS23	91.5249	921506	638284	639199	921982	1752	65	69	0	1	0	1	2.49e-08	1	2	5.48653e-10
P. sp. JCM12884T	ΔmutS	chromosome	mutS24	101.224	921216	638092	638930	921762	1752	68	78	1	0	0	2	2.73e-08	2	2	7.31764e-10
P. sp. JCM12884T	ΔmutS	chromosome	mutS25	104.433	921503	638278	639199	921973	1752	118	237	0	1	1	4	6.6e-08	2	2	7.31541e-10
P. sp. JCM12884T	ΔmutS	chromosome	mutS26	129.512	921508	638287	639207	921986	1752	86	98	2	0	0	4	3.47e-08	1	4	9.14416e-10
P. sp. JCM12884T	ΔmutS	chromosome	mutS27	100.082	921421	638228	639113	921907	1752	83	94	1	2	1	1	3.33e-08	1	3	7.31608e-10
P. sp. JCM12884T	ΔmutS	chromosome	mutS28	97.6977	921511	638285	639208	921985	1752	93	103	3	5	0	1	3.75e-08	2	1	5.48649e-10
P. sp. JCM12884T	ΔmutS	chromosome	mutS29	89.4271	921508	638286	639206	921987	1752	41	54	0	0	0	0	1.74e-08	1	0	1.82883e-10
P. sp. JCM12884T	ΔmutS	chromosome	mutS30	99.2753	921286	638176	639061	921803	1752	75	67	0	0	0	4	2.67e-08	0	1	1.82922e-10
P. sp. JCM12884T	ΔmutS	chromosome	mutS31	94.8992	921129	638042	638950	921665	1752	88	96	1	3	2	2	3.51e-08	0	3	5.48861e-10
P. sp. JCM12884T	ΔmutS	chromosome	mutS32	77.0457	921156	638063	638891	921672	1752	61	83	2	1	0	2	2.73e-08	2	2	7.31816e-10
P. sp. JCM12884T	ΔmutS	chromosome	mutS33	112.961	921330	638161	639110	921795	1752	87	104	1	1	0	2	3.57e-08	1	6	1.28043e-09
P. sp. JCM12884T	ΔmutS	chromosome	mutS34	80.3242	921499	638278	639197	921976	1752	79	81	0	2	0	4	3.04e-08	0	3	5.48656e-10
P. sp. JCM12884T	ΔmutS	chromosome	mutS35	84.1587	921451	638245	639155	921935	1752	60	90	2	2	0	0	2.82e-08	1	4	9.14475e-10
P. sp. JCM12884T	ΔmutS	chromosome	mutS36	88.2593	921505	638284	639208	921987	1752	90	79	3	34	0	3	3.82e-08	2	2	7.31534e-10
P. sp. JCM12884T	ΔmutS	chromosome	mutS37	98.4484	921502	638281	639197	921981	1752	54	68	0	3	0	1	2.3e-08	1	3	7.31539e-10
P. sp. JCM12884T	ΔmutS	chromosome	mutS38	94.4933	921511	638287	639207	921990	1752	68	84	2	2	1	3	2.93e-08	0	3	5.48648e-10
P. sp. JCM12884T	ΔmutS	chromosome	mutS40	93.5607	921485	638280	639197	921963	1752	71	86	0	4	0	0	2.94e-08	2	1	5.48661e-10
P. sp. JCM12884T	ΔmutS	chromosome	mutS41	132.195	921508	638283	639205	921981	1752	67	117	2	4	0	5	3.57e-08	3	6	1.64595e-09
P. sp. JCM12884T	ΔmutS	chromosome	mutS42	75.8997	921435	638243	639151	921919	1752	71	76	2	1	0	2	2.78e-08	2	2	7.31589e-10
P. sp. JCM12884T	ΔmutS	chromosome	mutS43	73.8065	921498	638283	639204	921972	1752	72	113	0	2	0	0	3.42e-08	1	2	5.48655e-10
P. sp. JCM12884T	ΔmutS	chromosome	mutS44	55.7277	921439	638248	639152	921923	1752	47	44	1	1	0	1	1.72e-08	2	0	3.65793e-10
P. sp. JCM12884T	ΔmutS	chromosome	mutS45	115.39	921390	638197	639092	921893	1752	73	84	0	1	0	3	2.94e-08	1	0	1.82908e-10
P. sp. JCM12884T	ΔmutS	chromosome	mutS46	90.3935	921511	638287	639207	921987	1752	56	57	0	1	0	1	2.1e-08	2	1	5.48649e-10
P. sp. JCM12884T	ΔmutS	chromosome	mutS47	75.5642	921340	638117	639040	921843	1752	63	75	2	2	0	2	2.63e-08	1	3	7.31685e-10
P. sp. JCM12884T	ΔmutS	chromosome	mutS48	95.9669	921491	638278	639203	921969	1730.1	53	64	1	0	1	3	2.26e-08	0	1	1.85201e-10
P. sp. JCM12884T	ΔmutS	chromosome	mutS49	86.7994	921384	638228	639119	921852	1752	92	94	1	3	1	2	3.53e-08	1	1	3.65814e-10
P. sp. JCM12884T	ΔmutS	chromosome	mutS50	107.086	921506	638286	639206	921986	1752	101	267	1	2	1	3	6.86e-08	3	3	9.14417e-10
P. sp. JCM12884T	ΔmutS	chromosome	mutS51	86.4439	921440	638246	639151	921920	1752	57	73	0	0	1	3	2.45e-08	2	2	7.31587e-10
P. sp. JCM12884T	ΔmutS	chromosome	mutS52	47.4732	921482	638264	639179	921946	1752	71	90	4	4	0	2	3.13e-08	2	3	9.1445e-10
P. sp. JCM12884T	ΔmutS	chromosome	mutS53	135.427	921508	638287	639205	921982	1752	84	111	1	2	0	1	3.64e-08	1	3	7.31534e-10
P. sp. JCM12884T	ΔmutS	chromosome	mutS54	107.088	921510	638288	639209	921987	1752	69	94	3	1	1	0	3.07e-08	1	3	7.31531e-10
P. sp. JCM12884T	ΔmutS	chromosome	mutS55	102.099	921513	638289	639209	921991	1752	72	120	0	0	0	2	3.55e-08	1	1	3.65765e-10
P. sp. JCM12884T	ΔmutS	chromosome	mutS56	86.4682	921512	638287	639206	921989	1752	74	76	0	1	0	2	2.8e-08	1	1	3.65766e-10
P. sp. JCM12884T	ΔmutS	chromosome	mutS57	108.182	921335	638115	639038	921841	1752	113	78	1	2	0	1	3.57e-08	2	2	7.31687e-10
P. sp. JCM12884T	ΔmutS	chromosome	mutS58	92.0558	921511	638287	639207	921987	1752	56	63	0	0	0	0	2.18e-08	2	0	3.65766e-10
P. sp. JCM12884T	ΔmutS	chromosome	mutS59	66.6146	921256	638164	639038	921755	1752	68	82	1	1	1	1	2.82e-08	2	2	7.31714e-10
P. sp. JCM12884T	ΔmutS	chromosome	mutS60	48.6383	921405	638239	639158	921878	1730.1	44	49	3	0	0	2	1.82e-08	1	3	7.40866e-10
P. sp. JCM12884T	ΔmutS	chromosome	mutS61	59.89	921473	638259	639181	921948	1752	67	66	0	3	0	1	2.51e-08	3	3	1.09734e-09
P. sp. JCM12884T	ΔmutS	chromosome	mutS62	78.7965	921459	638241	639165	921945	1752	69	74	1	0	0	3	2.69e-08	1	2	5.48681e-10
P. sp. JCM12884T	ΔmutS	chromosome	mutS63	81.441	921432	638237	639158	921920	1752	79	88	0	0	1	0	3.07e-08	0	1	1.82897e-10
P. sp. JCM12884T	ΔmutS	chromosome	mutS64	135.703	921197	638093	638948	921718	1752	76	79	2	2	2	3	3e-08	0	1	1.82944e-10
P. sp. JCM12884T	ΔmutS	chromosome	mutS65	46.6826	921336	638218	639160	921786	1752	55	86	1	0	0	2	2.63e-08	0	2	3.65824e-10
P. sp. JCM12884T	ΔmutS	chromosome	mutS66	51.5792	921353	638188	639072	921852	1752	83	114	1	1	0	0	3.64e-08	1	1	3.65828e-10
P. sp. JCM12884T	ΔmutS	chromosome	mutS67	31.2557	920875	638064	638979	921285	1752	70	90	1	1	0	2	3e-08	3	4	1.28091e-09
P. sp. JCM12884T	ΔmutS	chromosome	mutS68	24.7016	921214	638117	638999	921734	1752	72	98	1	2	1	0	3.18e-08	0	2	3.65875e-10
P. sp. JCM12884T	ΔmutS	chromosome	mutS69	87.6984	921456	638270	639186	921921	1752	73	73	0	2	0	1	2.73e-08	0	2	3.65785e-10
P. sp. JCM12884T	ΔmutS	chromosome	mutS70	106.75	921506	638284	639207	921984	1752	75	82	0	0	0	2	2.91e-08	2	1	5.48651e-10
P. sp. JCM12884T	ΔmutS	chromid	mutS2	80.6314	476428	322702	324778	473408	1752	31	57	1	1	0	2	3.29e-08	2	2	1.42934e-09
P. sp. JCM12884T	ΔmutS	chromid	mutS3	116.583	476426	322700	324777	473411	1752	42	61	1	2	0	0	3.79e-08	1	2	1.07201e-09
P. sp. JCM12884T	ΔmutS	chromid	mutS4	75.7909	476426	322702	324777	473411	1752	30	41	0	1	0	3	2.68e-08	0	2	7.14669e-10
P. sp. JCM12884T	ΔmutS	chromid	mutS5	122.999	476427	322702	324778	473410	1752	38	46	1	2	0	0	3.11e-08	2	1	1.072e-09
P. sp. JCM12884T	ΔmutS	chromid	mutS6	125.835	476428	322702	324778	473408	1752	39	44	1	2	1	0	3.11e-08	0	2	7.14669e-10
P. sp. JCM12884T	ΔmutS	chromid	mutS7	99.7791	476426	322700	324776	473410	1752	71	63	0	1	0	1	4.86e-08	0	3	1.07201e-09
P. sp. JCM12884T	ΔmutS	chromid	mutS8	115.327	476428	322702	324778	473410	1752	29	34	1	0	0	0	2.29e-08	1	1	7.14668e-10
P. sp. JCM12884T	ΔmutS	chromid	mutS9	107.659	476427	322702	324779	473409	1752	38	39	1	0	0	0	2.79e-08	0	2	7.14669e-10
P. sp. JCM12884T	ΔmutS	chromid	mutS10	56.2567	476422	322699	324777	473406	1752	28	50	0	0	2	1	2.89e-08	0	3	1.07201e-09
P. sp. JCM12884T	ΔmutS	chromid	mutS11	53.6554	476413	322702	324775	473397	1752	15	42	1	0	2	1	2.18e-08	0	1	3.57341e-10
P. sp. JCM12884T	ΔmutS	chromid	mutS12	82.2329	476424	322702	324777	473411	1752	44	39	1	4	1	1	3.22e-08	1	4	1.78668e-09
P. sp. JCM12884T	ΔmutS	chromid	mutS13	92.4754	476428	322702	324778	473410	1752	15	16	4	2	0	3	1.43e-08	0	1	3.57334e-10
P. sp. JCM12884T	ΔmutS	chromid	mutS14	109.071	476428	322702	324778	473412	1752	37	31	1	0	0	0	2.47e-08	1	0	3.57334e-10
P. sp. JCM12884T	ΔmutS	chromid	mutS15	102.389	476428	322702	324779	473410	1752	30	47	0	2	1	0	2.86e-08	1	0	3.57334e-10
P. sp. JCM12884T	ΔmutS	chromid	mutS16	109.594	476347	322651	324722	473342	1752	62	58	0	3	0	2	4.47e-08	1	4	1.78696e-09
P. sp. JCM12884T	ΔmutS	chromid	mutS17	94.5743	476426	322702	324775	473406	1752	31	31	0	0	0	0	2.22e-08	0	0	0
P. sp. JCM12884T	ΔmutS	chromid	mutS18	128.196	476428	322702	324779	473410	1752	28	49	1	0	0	2	2.86e-08	0	1	3.57334e-10
P. sp. JCM12884T	ΔmutS	chromid	mutS19	85.9404	476428	322702	324778	473409	1752	24	29	0	0	0	0	1.89e-08	0	0	0
P. sp. JCM12884T	ΔmutS	chromid	mutS20	68.1864	476424	322701	324776	473408	1752	19	37	0	0	0	0	2e-08	0	2	7.14672e-10
P. sp. JCM12884T	ΔmutS	chromid	mutS21	94.5442	476428	322701	324777	473411	1752	34	36	0	0	0	1	2.54e-08	0	0	0
P. sp. JCM12884T	ΔmutS	chromid	mutS23	80.1556	476427	322702	324778	473410	1752	28	31	0	1	0	2	2.22e-08	1	0	3.57334e-10
P. sp. JCM12884T	ΔmutS	chromid	mutS24	95.3613	476427	322702	324779	473411	1752	38	32	0	2	0	0	2.57e-08	1	0	3.57334e-10
P. sp. JCM12884T	ΔmutS	chromid	mutS25	93.6055	476425	322702	324777	473409	1752	52	104	1	0	0	0	5.61e-08	1	2	1.07201e-09
P. sp. JCM12884T	ΔmutS	chromid	mutS26	124.545	476428	322702	324778	473410	1752	46	49	0	2	0	0	3.47e-08	1	1	7.14668e-10
P. sp. JCM12884T	ΔmutS	chromid	mutS27	99.2038	476425	322700	324778	473409	1752	35	50	2	2	2	0	3.25e-08	0	3	1.07201e-09
P. sp. JCM12884T	ΔmutS	chromid	mutS28	89.5637	476426	322702	324779	473410	1752	40	35	0	1	0	0	2.72e-08	0	3	1.072e-09
P. sp. JCM12884T	ΔmutS	chromid	mutS29	83.4545	476324	322631	324697	473311	1752	30	35	2	0	0	3	2.5e-08	1	2	1.07224e-09
P. sp. JCM12884T	ΔmutS	chromid	mutS30	90.8996	476428	322701	324778	473411	1752	31	33	0	1	1	2	2.43e-08	1	0	3.57334e-10
P. sp. JCM12884T	ΔmutS	chromid	mutS31	89.848	476428	322702	324778	473412	1752	44	52	1	1	1	0	3.54e-08	3	0	1.072e-09
P. sp. JCM12884T	ΔmutS	chromid	mutS32	72.2593	476414	322700	324778	473406	1752	31	41	0	0	1	2	2.68e-08	0	2	7.14677e-10
P. sp. JCM12884T	ΔmutS	chromid	mutS33	95.5524	476428	322701	324779	473411	1752	49	36	0	2	0	0	3.11e-08	1	1	7.14668e-10
P. sp. JCM12884T	ΔmutS	chromid	mutS34	67.4871	476426	322702	324779	473410	1752	31	42	0	0	0	0	2.61e-08	2	3	1.78667e-09
P. sp. JCM12884T	ΔmutS	chromid	mutS35	74.327	476428	322702	324779	473408	1752	29	42	0	0	0	1	2.57e-08	3	2	1.78667e-09
P. sp. JCM12884T	ΔmutS	chromid	mutS36	82.5246	476428	322701	324779	473411	1752	46	54	0	24	0	3	4.54e-08	3	1	1.42934e-09
P. sp. JCM12884T	ΔmutS	chromid	mutS37	94.6603	476427	322702	324778	473411	1752	25	32	1	1	0	0	2.11e-08	0	2	7.14668e-10
P. sp. JCM12884T	ΔmutS	chromid	mutS38	104.26	476420	322698	324776	473408	1752	24	45	0	1	0	2	2.57e-08	1	2	1.07201e-09
P. sp. JCM12884T	ΔmutS	chromid	mutS40	82.681	476428	322702	324778	473409	1752	43	47	1	1	0	3	3.39e-08	0	1	3.57334e-10
P. sp. JCM12884T	ΔmutS	chromid	mutS41	113.092	476425	322702	324778	473411	1752	27	65	0	0	1	1	3.36e-08	1	2	1.072e-09
P. sp. JCM12884T	ΔmutS	chromid	mutS42	67.3435	476428	322702	324778	473410	1752	40	45	0	1	1	4	3.25e-08	0	2	7.14668e-10
P. sp. JCM12884T	ΔmutS	chromid	mutS43	63.4284	476403	322692	324771	473386	1752	43	55	0	0	0	2	3.57e-08	3	0	1.07205e-09
P. sp. JCM12884T	ΔmutS	chromid	mutS44	49.969	476423	322697	324776	473408	1752	29	31	0	0	0	0	2.14e-08	0	1	3.57337e-10
P. sp. JCM12884T	ΔmutS	chromid	mutS45	104.634	476427	322701	324778	473412	1752	27	38	0	2	0	1	2.43e-08	1	2	1.072e-09
P. sp. JCM12884T	ΔmutS	chromid	mutS46	83.4407	476427	322702	324779	473411	1752	34	28	2	1	0	1	2.36e-08	0	0	0
P. sp. JCM12884T	ΔmutS	chromid	mutS47	67.2629	476423	322700	324772	473409	1752	26	42	1	4	0	1	2.64e-08	0	3	1.07201e-09
P. sp. JCM12884T	ΔmutS	chromid	mutS48	87.6941	476428	322702	324778	473411	1730.1	29	45	0	2	0	1	2.79e-08	0	0	0
P. sp. JCM12884T	ΔmutS	chromid	mutS49	78.9833	476426	322702	324779	473409	1752	37	56	1	1	0	1	3.43e-08	0	2	7.14669e-10
P. sp. JCM12884T	ΔmutS	chromid	mutS50	91.9614	476425	322702	324779	473410	1752	33	151	1	0	0	1	6.65e-08	0	1	3.57335e-10
P. sp. JCM12884T	ΔmutS	chromid	mutS51	77.7767	476427	322701	324777	473410	1752	25	38	2	0	0	0	2.32e-08	0	0	0
P. sp. JCM12884T	ΔmutS	chromid	mutS52	43.4503	476401	322697	324773	473387	1752	36	47	0	0	1	0	3e-08	1	4	1.78674e-09
P. sp. JCM12884T	ΔmutS	chromid	mutS53	131.455	476427	322700	324778	473408	1752	49	62	0	1	1	0	4.04e-08	1	3	1.42934e-09
P. sp. JCM12884T	ΔmutS	chromid	mutS54	90.2347	476422	322702	324778	473405	1752	34	52	0	2	0	0	3.14e-08	0	0	0
P. sp. JCM12884T	ΔmutS	chromid	mutS55	91.5985	476428	322702	324779	473411	1752	44	49	1	0	0	0	3.36e-08	1	1	7.14667e-10
P. sp. JCM12884T	ΔmutS	chromid	mutS56	75.886	476422	322701	324777	473407	1752	32	24	1	0	0	1	2.07e-08	1	0	3.57337e-10
P. sp. JCM12884T	ΔmutS	chromid	mutS57	102.759	476428	322701	324777	473411	1752	43	39	0	0	0	1	2.97e-08	3	1	1.42934e-09
P. sp. JCM12884T	ΔmutS	chromid	mutS58	80.3399	476428	322701	324778	473411	1752	19	38	0	0	0	0	2.04e-08	0	1	3.57334e-10
P. sp. JCM12884T	ΔmutS	chromid	mutS59	63.2946	476428	322702	324778	473408	1752	22	41	1	2	1	0	2.39e-08	4	3	2.50134e-09
P. sp. JCM12884T	ΔmutS	chromid	mutS60	42.9287	476384	322682	324766	473379	1730.1	37	45	1	1	1	0	3.08e-08	2	1	1.08564e-09
P. sp. JCM12884T	ΔmutS	chromid	mutS61	53.1324	476337	322684	324754	473316	1752	32	30	0	2	1	1	2.36e-08	2	2	1.42954e-09
P. sp. JCM12884T	ΔmutS	chromid	mutS62	71.3874	476391	322695	324774	473380	1752	21	34	0	0	0	0	1.97e-08	0	1	3.57352e-10
P. sp. JCM12884T	ΔmutS	chromid	mutS63	73.0742	476404	322698	324776	473387	1752	39	53	0	1	0	0	3.32e-08	0	1	3.57346e-10
P. sp. JCM12884T	ΔmutS	chromid	mutS64	125.886	476427	322701	324778	473411	1752	30	38	0	0	0	1	2.47e-08	1	1	7.14669e-10
P. sp. JCM12884T	ΔmutS	chromid	mutS65	42.2673	476384	322694	324765	473355	1752	25	43	1	1	1	1	2.57e-08	1	3	1.42944e-09
P. sp. JCM12884T	ΔmutS	chromid	mutS66	43.5354	476342	322683	324767	473342	1752	34	53	1	0	0	1	3.18e-08	1	2	1.07213e-09
P. sp. JCM12884T	ΔmutS	chromid	mutS67	25.9691	476038	322605	324698	473054	1752	43	38	0	1	0	1	2.97e-08	0	0	0
P. sp. JCM12884T	ΔmutS	chromid	mutS68	21.7705	476246	322648	324726	473199	1752	35	52	0	2	0	0	3.18e-08	1	3	1.42978e-09
P. sp. JCM12884T	ΔmutS	chromid	mutS69	79.3743	476413	322701	324775	473404	1752	36	41	1	1	0	1	2.86e-08	1	0	3.5734e-10
P. sp. JCM12884T	ΔmutS	chromid	mutS70	90.3296	476416	322701	324776	473400	1752	34	45	0	0	0	1	2.86e-08	3	3	2.14404e-09

## Sheet: S5
Table S5. Mutation rates of replicons.
Species	Strain	Level	Type	mutation rate	CID	CIU
P. sp. LC0214	WT	whole-genome	BPS	3.19978e-10	2.77673e-10	3.66906e-10
P. sp. LC0214	WT	chromosome	BPS	3.4329e-10	2.9497e-10	3.97268e-10
P. sp. LC0214	WT	chromid	BPS	2.14903e-10	1.39074e-10	3.1724e-10
P. sp. LC0214	ΔmutS	whole-genome	BPS	6.93677e-08	6.85815e-08	7.01607e-08
P. sp. LC0214	ΔmutS	chromosome	BPS	6.96172e-08	6.87468e-08	7.04959e-08
P. sp. LC0214	ΔmutS	chromid	BPS	6.82443e-08	6.64222e-08	7.01038e-08
P. sp. JCM12884T	WT	whole-genome	BPS	1.67574e-09	1.58016e-09	1.7756e-09
P. sp. JCM12884T	WT	chromosome	BPS	1.60956e-09	1.49483e-09	1.73077e-09
P. sp. JCM12884T	WT	chromid	BPS	1.8052e-09	1.63627e-09	1.98683e-09
P. sp. JCM12884T	ΔmutS	whole-genome	BPS	3.03231e-08	2.98661e-08	3.07853e-08
P. sp. JCM12884T	ΔmutS	chromosome	BPS	3.07499e-08	3.01845e-08	3.13232e-08
P. sp. JCM12884T	ΔmutS	chromid	BPS	2.94893e-08	2.87169e-08	3.02772e-08
P. sp. LC0214	WT	whole-genome	Indel	6.39956e-11	4.59243e-11	8.68172e-11
P. sp. LC0214	WT	chromosome	Indel	5.7215e-11	3.86027e-11	8.1678e-11
P. sp. LC0214	WT	chromid	Indel	9.45575e-11	4.72028e-11	1.69189e-10
P. sp. LC0214	ΔmutS	whole-genome	Indel	2.19734e-09	2.0615e-09	2.34467e-09
P. sp. LC0214	ΔmutS	chromosome	Indel	2.17509e-09	2.02348e-09	2.33506e-09
P. sp. LC0214	ΔmutS	chromid	Indel	2.29749e-09	1.97323e-09	2.65982e-09
P. sp. JCM12884T	WT	whole-genome	Indel	7.88929e-11	5.92668e-11	1.02938e-10
P. sp. JCM12884T	WT	chromosome	Indel	7.50687e-11	5.19872e-11	1.04901e-10
P. sp. JCM12884T	WT	chromid	Indel	8.63731e-11	5.27589e-11	1.33396e-10
P. sp. JCM12884T	ΔmutS	whole-genome	Indel	7.24344e-10	6.55175e-10	7.9883e-10
P. sp. JCM12884T	ΔmutS	chromosome	Indel	6.6907e-10	5.90466e-10	7.61208e-10
P. sp. JCM12884T	ΔmutS	chromid	Indel	8.32337e-10	7.06849e-10	9.73681e-10

## Sheet: S6
Table S6. Mutation spectra.
Species	Strain	Level	G:C>A:T			A:T>G:C			A:T>T:A			G:C>T:A			A:T>C:G			G:C>C:G
			Rate	CID	CIU	Rate	CID	CIU	Rate	CID	CIU	Rate	CID	CIU	Rate	CID	CIU	Rate	CID	CIU
P. sp. LC0214	WT	whole-genome	3.34846e-10	2.67086e-10	4.14562e-10	1.23138e-10	9.07921e-11	1.63263e-10	4.8742e-11	2.93459e-11	7.61167e-11	6.77664e-11	3.94764e-11	1.085e-10	2.56537e-11	1.23019e-11	4.71781e-11	1.07629e-10	7.09281e-11	1.56594e-10
P. sp. LC0214	WT	chromosome	3.69292e-10	2.9096e-10	4.62224e-10	1.22434e-10	8.70626e-11	1.67371e-10	5.33687e-11	3.10892e-11	8.54484e-11	7.77457e-11	4.44384e-11	1.26254e-10	2.19753e-11	8.83523e-12	4.52776e-11	1.21478e-10	7.8614e-11	1.79325e-10
P. sp. LC0214	WT	chromid	1.7753e-10	7.66448e-11	3.49804e-10	1.26283e-10	5.77446e-11	2.39725e-10	2.80629e-11	3.39855e-12	1.01373e-10	2.21912e-11	5.61833e-13	1.23642e-10	4.20943e-11	8.68087e-12	1.23018e-10	4.43824e-11	5.37492e-12	1.60325e-10
P. sp. LC0214	ΔmutS	whole-genome	5.63064e-08	5.51769e-08	5.74533e-08	7.68905e-08	7.583e-08	7.79621e-08	2.79853e-10	2.1936e-10	3.51873e-10	5.18322e-10	4.15155e-10	6.39348e-10	1.15008e-10	7.75954e-11	1.64181e-10	2.38309e-10	1.70251e-10	3.24509e-10
P. sp. LC0214	ΔmutS	chromosome	5.59167e-08	5.46745e-08	5.718e-08	7.76039e-08	7.64257e-08	7.87958e-08	2.81531e-10	2.14838e-10	3.62386e-10	4.79411e-10	3.70776e-10	6.09928e-10	1.21997e-10	7.96923e-11	1.78753e-10	2.32442e-10	1.5899e-10	3.28138e-10
P. sp. LC0214	ΔmutS	chromid	5.80842e-08	5.53967e-08	6.08684e-08	7.37049e-08	7.12892e-08	7.61815e-08	2.7236e-10	1.4502e-10	4.65744e-10	6.95817e-10	4.30722e-10	1.06363e-09	8.38032e-11	2.28335e-11	2.14569e-10	2.65073e-10	1.1444e-10	5.223e-10
P. sp. JCM12884T	WT	whole-genome	1.29273e-09	1.1628e-09	1.43321e-09	3.67703e-10	3.11033e-10	4.31711e-10	3.06008e-10	2.54521e-10	3.64851e-10	9.09567e-10	8.01138e-10	1.02858e-09	9.13088e-11	6.42898e-11	1.25857e-10	7.94976e-10	6.93833e-10	9.06716e-10
P. sp. JCM12884T	WT	chromosome	1.18124e-09	1.02997e-09	1.34849e-09	3.4016e-10	2.73876e-10	4.17641e-10	3.13994e-10	2.50454e-10	3.88746e-10	8.68403e-10	7.39443e-10	1.01339e-09	6.72845e-11	3.9877e-11	1.06338e-10	8.41434e-10	7.14574e-10	9.84323e-10
P. sp. JCM12884T	WT	chromid	1.51295e-09	1.27435e-09	1.78326e-09	4.21213e-10	3.19845e-10	5.44515e-10	2.90492e-10	2.07532e-10	3.95567e-10	9.90879e-10	7.99767e-10	1.21389e-09	1.37984e-10	8.30751e-11	2.15478e-10	7.03204e-10	5.43858e-10	8.94648e-10
P. sp. JCM12884T	ΔmutS	whole-genome	3.19269e-08	3.11942e-08	3.26724e-08	2.75703e-08	2.70047e-08	2.81447e-08	3.11218e-10	2.53761e-10	3.77798e-10	9.82911e-10	8.57858e-10	1.12107e-09	1.15944e-10	8.20489e-11	1.59142e-10	7.881e-10	6.76572e-10	9.12763e-10
P. sp. JCM12884T	ΔmutS	chromosome	3.27516e-08	3.18418e-08	3.36809e-08	2.7777e-08	2.7079e-08	2.84884e-08	3.0514e-10	2.35995e-10	3.88213e-10	9.20702e-10	7.73502e-10	1.08776e-09	8.32199e-11	4.93214e-11	1.31523e-10	8.07282e-10	6.69861e-10	9.64599e-10
P. sp. JCM12884T	ΔmutS	chromid	3.02998e-08	2.90746e-08	3.15634e-08	2.71691e-08	2.621e-08	2.81545e-08	3.23015e-10	2.26236e-10	4.47189e-10	1.10564e-09	8.81902e-10	1.36886e-09	1.79453e-10	1.09614e-10	2.7715e-10	7.50256e-10	5.68236e-10	9.72043e-10

## Sheet: S7
Table S7. Snp-dependent context data.
P. sp. LC0214 ΔmutS chromosome.							P. sp. LC0214 ΔmutS chromosome_lagging							P. sp. LC0214 ΔmutS chromosome_leading.
	A	C	G	T				A	C	G	T				A	C	G	T
A	1.1e-08	3.4e-08	8.61e-09	6.14e-08	A		A	1.52e-08	5.9e-08	6.5e-09	3.09e-08	A		A	1.42317e-08	5.13404e-08	5.09696e-09	4.12817e-08	A
C	8.9e-09	2.33e-08	3.6e-08	1.07e-07	C		C	8.25e-09	3.05e-08	1.86e-08	7.32e-08	C		C	1.18778e-08	3.27065e-08	1.59288e-08	5.40155e-08	C
G	3.22e-08	1.24e-07	4e-08	2.74e-07	G		G	4.75e-08	1.91e-07	2.22e-08	1.7e-07	G		G	4.29674e-08	1.74907e-07	2.90931e-08	1.48573e-07	G
T	2.51e-08	3.41e-08	3.38e-08	2.36e-08	T		T	3.07e-08	5.12e-08	2.16e-08	1.84e-08	T		T	3.21698e-08	5.0502e-08	1.89811e-08	1.67941e-08	T
A	2.01e-07	3.82e-08	5.12e-08	9.59e-08	A		A	3.17e-07	6.78e-08	3.29e-08	6.12e-08	A		A	3.13649e-07	6.14438e-08	2.77809e-08	6.04215e-08	A
C	1.4e-07	4.85e-08	1.5e-07	1.34e-07	C		C	1.74e-07	8.58e-08	7.98e-08	6.44e-08	C		C	1.84305e-07	7.6822e-08	7.92493e-08	7.42178e-08	C
G	3.29e-07	1.31e-07	1.48e-07	3.13e-07	G		G	4.15e-07	2.3e-07	6.93e-08	1.9e-07	G		G	4.62024e-07	2.08916e-07	7.1914e-08	1.95104e-07	G
T	2.71e-07	3.45e-08	1.28e-07	3.44e-08	T		T	3.99e-07	4.86e-08	7.06e-08	1.89e-08	T		T	3.87154e-07	4.80613e-08	5.73108e-08	2.0705e-08	T
A	6.82e-08	5.09e-08	1.14e-08	3.04e-08	A		A	7.47e-08	7.12e-08	1.22e-08	2.37e-08	A		A	1.00763e-07	7.3288e-08	8.3393e-09	2.44522e-08	A
C	5.23e-08	5.73e-08	6.33e-08	5.14e-08	C		C	6.86e-08	8.95e-08	3.19e-08	3.68e-08	C		C	6.75513e-08	8.78922e-08	3.85971e-08	3.43538e-08	C
G	1.18e-07	1.43e-07	5.34e-08	1.39e-07	G		G	1.77e-07	2.09e-07	3.01e-08	1.05e-07	G		G	1.57991e-07	2.03992e-07	2.9244e-08	1.12172e-07	G
T	1.14e-07	3.39e-08	2.58e-08	9.87e-09	T		T	1.5e-07	5.69e-08	1.71e-08	6.59e-09	T		T	1.51784e-07	5.22385e-08	2.16452e-08	1.14147e-08	T
A	3.12e-08	9.63e-09	1.03e-08	2.91e-08	A		A	4.08e-08	1.63e-08	8.97e-09	1.78e-08	A		A	4.58479e-08	1.12402e-08	5.25601e-09	1.70345e-08	A
C	3e-08	1.19e-08	4.77e-08	5.71e-08	C		C	3.57e-08	1.4e-08	2.88e-08	3.33e-08	C		C	3.7569e-08	1.05926e-08	2.14897e-08	3.40331e-08	C
G	1.06e-07	5.45e-08	3.94e-08	2.05e-07	G		G	1.25e-07	7.56e-08	1.94e-08	1.08e-07	G		G	1.42897e-07	7.81448e-08	1.81949e-08	1.03851e-07	G
T	5.7e-08	9.36e-09	4.05e-08	1.07e-08	T		T	7.95e-08	1.21e-08	1.9e-08	8.31e-09	T		T	8.34985e-08	1.25423e-08	2.18337e-08	5.78287e-09	T
P. sp. LC0214 ΔmutS chromid_lagging							P. sp. LC0214 ΔmutS chromid_leading
	A	C	G	T				A	C	G	T
A	6.21e-09	2.1e-08	5.12e-09	9.03e-08	A		A	1.44497e-08	6.19534e-08	1.36923e-08	2.71243e-08	A
C	9.62e-09	2.22e-08	5.15e-08	1.18e-07	A		C	6.21818e-09	3.80119e-08	1.15728e-08	6.2656e-08	A
G	1.65e-08	6.04e-08	6.43e-08	4.01e-07	A		G	4.90082e-08	1.95988e-07	1.71039e-08	1.63246e-07	A
T	1.44e-08	2.15e-08	4.62e-08	2.65e-08	A		T	2.64897e-08	4.61944e-08	2.15401e-08	1.43688e-08	A
A	9.43e-08	1.6e-08	7.28e-08	1.25e-07	C		A	2.89657e-07	6.6147e-08	3.05483e-08	5.43318e-08	C
C	1.02e-07	4.92e-08	1.98e-07	1.3e-07	C		C	1.9518e-07	8.34275e-08	8.03893e-08	6.72748e-08	C
G	2.27e-07	9.93e-08	2.24e-07	4.78e-07	C		G	4.757e-07	2.24149e-07	9.92652e-08	2.27302e-07	C
T	1.63e-07	1.71e-08	1.96e-07	4.9e-08	C		T	4.01292e-07	6.14692e-08	6.04229e-08	1.65303e-08	C
A	3.21e-08	3.4e-08	2.54e-08	3.73e-08	G		A	9.62657e-08	7.56817e-08	1.26449e-08	1.86207e-08	G
C	3.07e-08	3.59e-08	9.63e-08	6.93e-08	G		C	6.92596e-08	9.62982e-08	3.59268e-08	3.06966e-08	G
G	6.73e-08	8.04e-08	8.34e-08	1.95e-07	G		G	1.31293e-07	1.96865e-07	4.92341e-08	1.02415e-07	G
T	6.36e-08	1.16e-08	3.8e-08	6.22e-09	G		T	1.18222e-07	5.15065e-08	2.3129e-08	9.61825e-09	G
A	1.9e-08	8.66e-09	1.31e-08	4.59e-08	T		A	4.59221e-08	1.30652e-08	7.93377e-09	1.89836e-08	T
C	1.86e-08	1.26e-08	7.57e-08	9.63e-08	T		C	3.72707e-08	2.5355e-08	3.39817e-08	3.20558e-08	T
G	5.43e-08	3.12e-08	6.61e-08	2.89e-07	T		G	1.25545e-07	7.28353e-08	1.59698e-08	9.43064e-08	T
T	2.71e-08	1.26e-08	6.28e-08	1.44e-08	T		T	9.02968e-08	5.12249e-09	2.02026e-08	6.2127e-09	T
P. sp. LC0214 wild-type chromosome.
	A	C	G	T
A	1.45e-10	5.87e-10	6.78e-10	4.11e-10	A
C	8.17e-11	7.04e-10	8.05e-10	1.26e-10	A
G	1.43e-10	4.08e-10	0	2.12e-10	A
T	0	4.57e-10	2.27e-10	2.28e-10	A
A	1.88e-10	1.01e-09	5.63e-10	7.06e-10	C
C	1.5e-10	3.13e-10	2.96e-10	2.22e-10	C
G	8.45e-10	3.28e-10	3.33e-10	5.8e-10	C
T	3.15e-10	0	1.43e-09	0	C
A	8.99e-11	8.19e-10	2.01e-10	0	G
C	2.97e-10	2.86e-10	5.73e-10	3.02e-10	G
G	2.19e-10	8.85e-10	0	1.52e-10	G
T	0	1.24e-09	5.71e-10	1.65e-10	G
A	2e-10	7.92e-10	1.14e-10	3.34e-10	T
C	2.35e-10	1.99e-10	4.99e-10	1.81e-10	T
G	4.16e-10	4.76e-10	1.03e-09	2.86e-10	T
T	1.65e-10	3.48e-10	4.82e-10	0	T
P. sp. LC0214 wild-type chromid.
	A	C	G	T
A	2.08e-10	5.01e-10	8.58e-10	0	A
C	0	6.2e-10	0	0	A
G	0	0	0	1.47e-09	A
T	2.47e-10	0	5.52e-10	5.14e-10	A
A	0	0	0	1.23e-09	C
C	0	0	0	0	C
G	0	0	7.82e-10	1.42e-09	C
T	0	0	4.64e-10	0	C
A	0	0	0	0	G
C	7.09e-10	0	0	0	G
G	0	2.13e-09	0	0	G
T	0	0	6.88e-10	0	G
A	0	0	0	5.91e-10	T
C	0	0	0	0	T
G	0	4.35e-10	0	4.56e-10	T
T	0	0	0	0	T
P. sp. JCM12884T ΔmutS chromosome.							P. sp. JCM12884T ΔmutS chromosome_lagging.							P. sp. JCM12884T ΔmutS chromosome_leading.
	A	C	G	T				A	C	G	T				A	C	G	T
A	6.23e-09	2.03e-08	5.34e-09	2.61239e-08	A		A	8.15e-09	3.13e-08	5.63e-09	1.58e-08	A		A	9.46682e-09	2.94952e-08	4.23171e-09	1.5992e-08	A
C	5.59e-09	1.48e-08	2.11e-08	4.16616e-08	A		C	6.5e-09	1.95e-08	1.08e-08	2.09e-08	A		C	6.94333e-09	2.1248e-08	1.42842e-08	2.29079e-08	A
G	1.24e-08	5.94e-08	2.05e-08	7.08328e-08	A		G	1.36e-08	9.42e-08	1.08e-08	4.45e-08	A		G	1.33349e-08	8.95536e-08	9.51143e-09	3.75414e-08	A
T	1.06e-08	1.71e-08	1.7e-08	1.00451e-08	A		T	1.16e-08	2.44e-08	9.84e-09	8.99e-09	A		T	1.22646e-08	2.58309e-08	1.1425e-08	9.19501e-09	A
A	7.16e-08	1.82e-08	8.7e-08	3.39058e-08	C		A	1.04e-07	2.54e-08	4.61e-08	1.76e-08	C		A	1.1961e-07	2.95831e-08	5.1842e-08	1.84294e-08	C
C	5.22e-08	3.11e-08	6.12e-08	3.77257e-08	C		C	7.21e-08	3.91e-08	3.12e-08	2.36e-08	C		C	7.93998e-08	5.03158e-08	2.37097e-08	1.30111e-08	C
G	1.04e-07	6.63e-08	7.36e-08	1.07114e-07	C		G	1.68e-07	1.26e-07	2.35e-08	5.06e-08	C		G	1.63032e-07	1.18235e-07	2.57905e-08	4.41712e-08	C
T	7.23e-08	1.78e-08	6.03e-08	1.14077e-08	C		T	1.09e-07	3.32e-08	2.65e-08	1.16e-08	C		T	1.02757e-07	2.68583e-08	2.45041e-08	6.47992e-09	C
A	2.6e-08	2.61e-08	1.34e-08	1.87978e-08	G		A	3.79e-08	4.46e-08	7.9e-09	9.25e-09	G		A	3.73837e-08	4.01354e-08	1.21723e-08	9.90599e-09	G
C	2.31e-08	3.17e-08	3.4e-08	2.18699e-08	G		C	3.03e-08	5.08e-08	2.01e-08	1.62e-08	G		C	2.97122e-08	4.56508e-08	1.75341e-08	1.24764e-08	G
G	3.99e-08	6.68e-08	2.68e-08	4.69249e-08	G		G	5.65e-08	9.17e-08	1.78e-08	3.19e-08	G		G	5.27674e-08	9.95957e-08	1.91324e-08	2.61188e-08	G
T	3.75e-08	2.09e-08	1.32e-08	6.77025e-09	G		T	5.87e-08	2.8e-08	9.48e-09	4.61e-09	G		T	5.29462e-08	3.17033e-08	7.49328e-09	7.10587e-09	G
A	1.47e-08	5.66e-09	6.63e-09	1.70914e-08	T		A	2.18e-08	6.9e-09	4.74e-09	7.69e-09	T		A	2.21891e-08	7.00459e-09	5.65179e-09	1.15781e-08	T
C	1.58e-08	1.27e-08	2.8e-08	2.67735e-08	T		C	2.95e-08	1.62e-08	1.29e-08	1.39e-08	T		C	2.29599e-08	1.89125e-08	1.28254e-08	1.30523e-08	T
G	3.73e-08	8.33e-08	1.86e-08	6.45092e-08	T		G	4.82e-08	1.22e-07	8.74e-09	3.23e-08	T		G	5.44691e-08	1.24819e-07	1.35081e-08	3.15784e-08	T
T	2.6e-08	8.34e-09	2.02e-08	5.98602e-09	T		T	3.43e-08	6.5e-09	1.21e-08	3.51e-09	T		T	3.47687e-08	1.16013e-08	1.11346e-08	4.10066e-09	T
P. sp. JCM12884T ΔmutS chromid.							P. sp. JCM12884T ΔmutS chromid_lagging.							P. sp. JCM12884T ΔmutS chromid_leading.
	A	C	G	T				A	C	G	T				A	C	G	T
A	5.4e-09	1.7e-08	7.65e-09	2.54922e-08	A		A	3.69e-09	1.31e-08	1.07e-09	9.09e-09	A		A	5.93377e-09	2.73671e-08	8.39629e-09	1.49251e-08	A
C	7.4e-09	1.57e-08	1.8e-08	4.26517e-08	A		C	1.66e-09	9.54e-09	5.23e-09	8.54e-09	A		C	8.246e-09	2.16949e-08	9.21224e-09	2.17705e-08	A
G	1.15e-08	5.58e-08	1.92e-08	7.87731e-08	A		G	3.36e-09	4.24e-08	9.75e-09	2.02e-08	A		G	1.41275e-08	8.22873e-08	1.16663e-08	5.32973e-08	A
T	1.04e-08	1.58e-08	2.37e-08	1.12596e-08	A		T	7.99e-09	1.8e-08	4.1e-09	4.03e-09	A		T	1.39574e-08	2.46099e-08	1.33617e-08	7.25798e-09	A
A	6.78e-08	1.61e-08	8.59e-08	3.21884e-08	C		A	5.15e-08	1.45e-08	2.63e-08	9.55e-09	C		A	1.0704e-07	2.3156e-08	6.08479e-08	2.43985e-08	C
C	5.1e-08	2.8e-08	6.3e-08	3.84309e-08	C		C	3.61e-08	1.59e-08	1.02e-08	4.27e-09	C		C	7.48169e-08	4.67696e-08	3.35493e-08	2.35421e-08	C
G	9.94e-08	5.97e-08	5.85e-08	1.09186e-07	C		G	7.76e-08	4.66e-08	1.84e-08	2.22e-08	C		G	1.60479e-07	9.0844e-08	2.53026e-08	6.91763e-08	C
T	7.53e-08	1.73e-08	5.17e-08	7.08664e-09	C		T	5.43e-08	1.38e-08	1.46e-08	5.05e-09	C		T	1.15039e-07	2.05465e-08	2.28621e-08	7.55987e-09	C
A	2.29e-08	3.02e-08	1.31e-08	1.33364e-08	G		A	1.73e-08	1.65e-08	5.01e-09	6.1e-09	G		A	3.31486e-08	4.74453e-08	7.83192e-09	8.35787e-09	G
C	2.05e-08	3.6e-08	3.48e-08	2.56833e-08	G		C	1.81e-08	2.29e-08	1.22e-08	7.11e-09	G		C	2.72775e-08	5.11473e-08	2.2971e-08	1.845e-08	G
G	3.63e-08	5.69e-08	2.24e-08	5.12336e-08	G		G	2.76e-08	4.75e-08	6.33e-09	1.86e-08	G		G	5.61577e-08	8.91569e-08	1.55317e-08	2.85002e-08	G
T	3.68e-08	1.95e-08	1.39e-08	2.89788e-09	G		T	3.37e-08	1.37e-08	5.98e-09	3.29e-09	G		T	5.44078e-08	2.96813e-08	1.03323e-08	2.66558e-09	G
A	1.73e-08	8.91e-09	7.68e-09	1.81465e-08	T		A	1.32e-08	5.23e-09	4.99e-09	7.54e-09	T		A	2.14847e-08	9.58964e-09	5.62524e-09	1.15773e-08	T
C	1.57e-08	9.4e-09	2.01e-08	2.4419e-08	T		C	8.99e-09	8.74e-09	9.48e-09	5.23e-09	T		C	2.2253e-08	8.05378e-09	8.35842e-09	1.4867e-08	T
G	3.85e-08	8.23e-08	1.72e-08	6.85442e-08	T		G	2.24e-08	5.71e-08	5.12e-09	1.91e-08	T		G	5.80458e-08	1.16054e-07	8.9846e-09	3.61131e-08	T
T	2.94e-08	6.41e-09	1.57e-08	5.82198e-09	T		T	1.95e-08	4.08e-09	4.1e-09	2.49e-09	T		T	4.05146e-08	1.2107e-08	5.25812e-09	4.60472e-09	T
P. sp. JCM12884T wild-type chromosome.
	A	C	G	T
A	7.2e-10	5.24e-09	3.19e-09	3.47e-10	A
C	4.35e-10	2.12e-09	2.35e-09	5.38e-10	A
G	6.9e-10	2.56e-09	8.11e-10	5.78e-10	A
T	5.47e-10	1.64e-09	2.02e-09	3.91e-10	A
A	1.27e-09	7.83e-10	8.5e-09	1.15e-09	C
C	3.21e-10	2e-09	1.75e-09	2.78e-10	C
G	8.6e-10	1.67e-09	2.04e-09	1.98e-09	C
T	4.34e-10	1.69e-09	3.44e-09	5.51e-10	C
A	4.24e-10	2.19e-09	1.23e-09	9.43e-10	G
C	9.75e-10	2.25e-09	2.24e-09	8.12e-10	G
G	5.62e-10	2.94e-09	1.97e-09	8.05e-10	G
T	1.06e-09	2.14e-09	1.21e-09	5.22e-10	G
A	7.92e-10	2.72e-09	1.41e-09	6.32e-10	T
C	9.35e-10	1e-09	2.56e-09	5.31e-10	T
G	9.97e-10	1.04e-08	2.2e-09	1.16e-09	T
T	7.01e-10	1.88e-09	2.08e-09	8.38e-10	T
P. sp. JCM12884T wild-type chromid.
	A	C	G	T
A	1.68e-09	3.32e-09	2.48e-09	4.39054e-10	A
C	9.98e-10	2.12e-09	3.07e-09	1.09029e-09	A
G	5.83e-10	2.67e-09	0	8.73504e-10	A
T	4.45e-10	3.08e-09	2.55e-09	8.82048e-10	A
A	4.02e-10	3.51e-09	8.28e-09	1.4161e-09	C
C	3.2e-10	2.93e-09	2.56e-09	1.17394e-09	C
G	0	1.78e-09	2.49e-09	1.16295e-09	C
T	8.75e-10	1.75e-09	2.88e-09	6.03846e-10	C
A	4.46e-10	2.92e-09	3.54e-09	2.51061e-10	G
C	1.02e-09	3.3e-09	3.94e-09	6.8165e-10	G
G	5.76e-10	3.98e-09	2.27e-09	6.28378e-10	G
T	3.64e-10	2.69e-09	3.86e-09	8.37783e-10	G
A	8.93e-10	2.02e-09	3.67e-09	1.18702e-09	T
C	7.8e-10	1.01e-09	2.89e-09	1.14924e-09	T
G	8.28e-10	6.26e-09	3.17e-09	1.40216e-09	T
T	6.49e-10	2.6e-09	2.85e-09	9.19575e-10	T

## Sheet: S8
Table S8. Replicon size of the 10 genera (Mbp).
Vibrio
accession	replicon-1	replicon-2	replicon-3	replicon-4	replicon-5	replicon-6	replicon-7
GCF_000024825.1	3.25958	1.82944
GCF_000091465.1	3.2993	1.67552
GCF_000196095.1	3.28856	1.87721
GCF_000772105.1	3.29449	1.76658		0.047973	0.057076	0.122808	0.251408
GCF_001456255.1	3.24802	1.92713
GCF_001547935.1	3.43472	1.7872
GCF_001558415.2	3.15584	1.67189
GCF_001995825.2	3.16069	1.50801
GCF_002021755.1	3.56756	2.32265
GCF_002119525.1	3.29833	1.58796
GCF_002157735.2	2.49464	0.880504
GCF_002204915.1	3.22494	1.8521		0.04085
GCF_002214395.1	3.32627	1.95159
GCF_002218045.2	2.7683	1.16991		0.159324	0.109617
GCF_002257545.1	2.87291	1.1448
GCF_002887615.1	3.69048	2.29904
GCF_002906475.1	3.46952	1.95606
GCF_002906655.1	3.53096	2.08113
GCF_003716875.1	2.90145	1.10793
GCF_005144905.1	3.33644	1.73796
GCF_006364355.1	3.27569	1.64154		0.076098
GCF_008369605.1	2.94859	1.14071		0.049113
GCF_009363415.1	3.13867	1.31791		0.039604	0.004831
GCF_009601765.2	2.51877	0.940642		0.052774
GCF_009938185.1	2.97469	1.34337		0.041938
GCF_009938205.1	3.23726	1.57075		0.047925
GCF_009938225.1	3.21566	1.53327		0.048011
GCF_010587385.1	3.12033	1.67901
GCF_011064285.1	3.20737	1.44318
GCF_014083925.1	3.81766	1.19235
GCF_014879975.1	3.64924	2.01897
GCF_019226825.1	3.39718	1.41051
GCF_019670485.1	3.16816	1.5537	0.320083	0.221076
GCF_019977755.1	4.1346	2.36334		0.285021
GCF_022371215.1	3.45377	1.84779		0.03213
GCF_022812045.1	3.56287	1.88695
GCF_023650915.1	3.29438	1.81982		0.036224
GCF_023920225.1	3.51627	1.19621
GCF_024346755.1	3.93469	1.34755		0.08578
GCF_024346795.1	2.85507	1.38161
GCF_024346875.1	2.52816	0.989994
GCF_024346955.1	3.67454	1.3326
GCF_024346975.1	2.74611	1.09454
GCF_024346995.1	2.65407	1.08277
GCF_024347035.1	3.18917	1.32008
GCF_024347055.1	3.62588	1.87523
GCF_024347075.1	2.84698	1.00736		0.022852
GCF_024347095.1	3.50636	1.05104
GCF_024347115.1	3.47034	1.21709
GCF_024347295.1	3.10486	1.33847
GCF_024347355.1	3.41305	1.82884		0.187827	0.081098	0.058987
GCF_024347395.1	3.11609	1.37428		0.094062	0.084136
GCF_024347455.1	3.59912	2.021		0.072315	0.045679
GCF_024347475.1	3.26207	1.68737	0.332195
GCF_024347495.1	3.29278	1.83387
GCF_024347595.1	3.63586	2.02372
GCF_024347635.1	3.22627	1.50147		0.149865	0.114713
GCF_024347655.1	3.16959	1.43636
GCF_024347675.1	2.96969	1.81631
GCF_024362845.1	3.05787	1.30957		0.24148	0.027037
GCF_024582835.1	2.78355	1.43826		0.013637
GCF_026001925.1	2.5954	0.953456		0.118436
GCF_030060435.1	3.47143	2.24417		0.153407
Pseudoalteromonas
accession	replicon-1	replicon-2	replicon-3	replicon-4	replicon-5
GCF_000026085.1	3.21494	0.635328
GCF_000238255.3	3.15417	1.59824
GCF_000238395.3	3.84083	0.783876	0.097261
GCF_000788395.1	3.1975	1.61849
GCF_001444405.1	3.84552	1.02347
GCF_001999225.1	4.5947
GCF_002221505.1	3.5212	0.679846	0.073731
GCF_002221525.1	3.72076	0.779695
GCF_002310795.1	3.40366	0.728958
GCF_002310835.1	3.39914	0.729257
GCF_003515105.1	3.64686	0.842855	0.244204
GCF_003568825.1	3.98514	0.982384
GCF_003668795.1	3.61174	0.82472	0.121465
GCF_004328865.1	3.63332	0.820457	0.144028
GCF_005877035.1	3.73569	0.79576
GCF_016598755.1	3.70078	0.817517
GCF_017638925.1	3.56642	0.855651	0.10802	0.010202	0.023031
GCF_017742995.1	4.24824	1.30139
GCF_019797925.1	4.11968	1.26093
GCF_024746855.1	4.11366	1.3028
GCF_028885455.1	5.33119		0.02386
GCF_029023665.1	3.8344	0.90092
Ralstonia
accession	replicon-1	replicon-2	replicon-3	replicon-4
GCF_000954135.1	3.5039	1.37786		0.190542
GCF_001663855.1	3.92124	1.88706	0.317936	0.05077
GCF_003595305.1	3.71642	2.0945
GCF_018243215.1	3.64831	2.04641
GCF_018243235.1	3.61872	1.99452
GCF_021173085.1	3.50596	1.80457
Cupriavidus
accession	replicon-1	replicon-2	replicon-3	replicon-4	replicon-5	replicon-6	replicon-7
GCF_001854325.1	4.38398	3.38859			0.176879
GCF_004798725.1	4.04997	2.91246	0.452139
GCF_008801925.2	4.56673	3.30303	0.425364	0.355033	0.125309	0.082842	0.081787
GCF_008807855.1	3.85257	2.87547	0.568815
GCF_013347325.1	3.48584	2.24084			0.03333
GCF_019602855.1	3.89343	2.72857	0.689		0.237665
GCF_026210475.1	3.52787	2.27525
Burkholderia
accession	replicon-1	replicon-2	replicon-3	replicon-4	replicon-5
GCF_000012945.1	3.69413	3.58708	1.39507
GCF_000019505.1	3.53288	3.21391	1.2246
GCF_000756125.1	3.98522	3.10017
GCF_000959365.1	4.13204	3.00299
GCF_000959505.1	3.4066	2.16807	0.834424
GCF_001028665.1	3.5841	3.21475	1.049	0.113484
GCF_001411805.1	4.14004	3.74365		0.197362
GCF_001522635.2	4.43994	2.91759
GCF_001524625.2	4.07789	2.93407		0.069213
GCF_001718335.1	3.42102	2.46671	1.01463
GCF_001718535.1	3.50526	3.05014	1.09355
GCF_001718555.1	3.55661	2.96712	0.900512
GCF_001718635.1	3.89716	2.89533		0.157775
GCF_001718895.1	3.58885	3.06986	1.12189
GCF_001718955.1	3.70359	3.00157	0.878643
GCF_002097715.1	3.73766	3.30866	0.641159	0.153349
GCF_002346025.1	3.47148	2.12057
GCF_003019965.1	3.42839	2.34419	0.550288
GCF_009586235.1	3.68862	3.43013	1.24811
GCF_009931375.1	3.53795	2.76374		0.214469	0.175525
GCF_016027455.1	4.06803	2.91352		0.305114
GCF_016127755.1	3.55654	2.64697	1.28148	0.038605
GCF_016698705.1	4.1802	3.91377		0.107512
Rhizobium
accession	replicon-1	replicon-2	replicon-3	replicon-4	replicon-5	replicon-6	replicon-7
GCF_000009265.1	5.05714	0.870021	0.684202	0.488135	0.352782		0.147463
GCF_000330885.1	3.83706	2.0832	0.549467				0.21661
GCF_000769405.2	4.83512	0.971705	0.49283				0.142731
GCF_000816845.1	4.13324	2.46695	0.507254				0.203748
GCF_001664265.1	4.47643	0.315151	0.433056	0.501077	0.75294
GCF_001664385.1	4.53423	0.352129	0.413457	0.435286	0.990934
GCF_002119845.1	4.29757	0.505136	0.543095	0.978479			0.182413
GCF_002531755.2	4.56928	0.671287	0.70188	0.709381	0.845857
GCF_003240565.2	3.66441	0.432998	0.304572	0.302267	0.834411	0.439071
GCF_003627755.1	4.57531	2.58493	0.314764	0.550563
GCF_005862185.2	4.37344	1.61074	0.515224				0.283207
GCF_005862305.2	5.03038	1.12517	0.457341	0.313895	0.313498		0.292765
GCF_007000325.2	3.70969	1.53064	0.336962	0.381845
GCF_010450895.1	4.23853	0.307615	0.256449				0.236493
GCF_010669145.1	3.19535	1.94838	0.339368				0.124646
GCF_011046895.1	3.37574	1.20771					0.054249
GCF_016864595.1	3.95821	2.00514					0.252168
GCF_017352135.1	4.52716	0.877212	0.422827	0.325898			0.269901
GCF_017357225.1	4.5176	0.529274	0.498121	0.492894	0.312143		0.254752
GCF_017357245.1	4.36599	0.64461	0.461863	0.369739			0.285863
GCF_017357285.1	5.04316	0.760106	0.683263	0.681781	0.643193
GCF_024346605.1	4.74631	1.44156	0.767332	0.371918
GCF_025200715.1	4.13847	2.75963	0.470679				0.227148
GCF_029223885.1	4.37614						0.271879
GCF_034554815.1	4.86351	1.25371	0.354923	0.576572	0.591577
Sinorhizobium
accession	replicon-1	replicon-2	replicon-3	replicon-4	replicon-5
GCF_000346065.1	3.65728	1.35256	1.68335
GCF_001889105.1	3.76472	2.1775	0.586526		0.222756
GCF_002288525.1	3.67226	2.01151	0.410255
GCF_003177055.1	4.19861	2.21075	0.401505
GCF_008932245.1	3.69023	1.98178	0.456424
GCF_013488225.1	4.31634	1.93368	0.455676	0.436172
GCF_029714365.1	3.97038	2.09351	0.566092
GCF_029892045.1	3.76852	2.32485	0.629445
GCF_029892065.1	4.21834	1.99274	0.623165
GCF_030064585.1	3.63483	1.4189	1.54314
Agrobacterium
accession	replicon-1	replicon-2	replicon-3	replicon-4	replicon-5	replicon-6
GCF_003667725.1	2.91	2.01		0.31	0.15	0.18
GCF_003667905.1	3.02	2.26		0.16
GCF_005144425.2	3.05	1.51		0.34	0.19
GCF_005144435.2	3.03	2.42	0.61	0.13	0.07	0.009
GCF_013285525.1	2.81	2.08	0.49
GCF_021310995.1	3.14	1.56		0.18
GCF_030036535.1	2.99	2.2		0.3	0.2	0.007
Brucella
accession	replicon-1	replicon-2	replicon-3	replicon-4
GCF_000007125.1	2.11714	1.17779
GCF_000007505.1	2.10779	1.20738
GCF_000016845.1	2.11137	1.16422
GCF_000018525.1	2.10597	1.2068
GCF_000022745.1	2.11705	1.22032
GCF_000054005.1	2.12136	1.15695
GCF_000590795.1	2.11772	1.16032
GCF_002278035.1	2.58539	2.00819	1.03201	0.019701
GCF_015326295.1	2.09763	2.73339		0.027634
GCF_025118245.1	2.4873	1.81246
GCF_900095155.1	2.14595	1.29643
Dienococcus
accession	replicon-1	replicon-2	replicon-3	replicon-4	replicon-5	replicon-6	replicon-7
GCF_000020685.1	2.81984	0.324711	0.314317	0.396459
GCF_000186385.1	3.49853
GCF_000190555.1	2.14706	0.314518				0.1958	0.13227
GCF_000196275.1	2.4672	0.574127				0.205686
GCF_000252445.1	3.13715	0.432699	0.424524			0.2316	0.072036
GCF_000317835.1	3.88184	0.55663				0.075245
GCF_000800395.1	3.53144
GCF_001507665.1	3.26433
GCF_001644565.1	2.97198
GCF_003173015.1	3.05204
GCF_003444775.1	2.80197	0.642681	0.395118	0.311736		0.005785
GCF_003860465.1	2.78407	0.515055	0.42773	0.406291		0.164279	0.063735
GCF_011067105.1	2.85758	0.323544				0.22257	0.058965
GCF_020229735.1	2.85519	0.446704	0.430426	0.421178	0.386169	0.078747
GCF_020546685.1	2.64454	0.412189				0.177363	0.045503
GCF_020889625.1	2.15257					0.293586	0.224843
GCF_025244745.1	3.04181
GCF_025997855.1	3.13546	0.715848	0.577691	0.309632		0.056913	0.02333
GCF_028622095.1	3.13122	0.450606				0.186976	0.098197
